# Supplementary material for: Soybean Hypocotyls Prevent Calonectria ilicicola Invasion by Multi-Layered Defenses
Source: Front Plant Sci. 2022 Jan 24;12:813578. doi: 10.3389/fpls.2021.813578 (PMC8819093; doi:10.3389/fpls.2021.813578)
Supplement: Supplementary file 4 [file Table_1.XLSX]

## Sheet: Table_S1
Table S1. DEGs seleted for qRT-PCR
Glyma_ID	Functions	Primer set (5'-3')		log2FC (stem)	log2FC (root)
Glyma.17G224500	Concanavalin A-like lectin protein kinase family protein	ACCACGTCGTGTATTCCCTG	ATCCTGGATTCGCCACCAAA	3.371	-0.131623
Glyma.02G183300	PR5-like receptor kinase	TGAAATGCCTCCAAGACCCTC	ACCGTGGTAGGTATCCATGC	2.487	-0.443029
Glyma.14G147500	AP2 domain-containing transcription factor 4	GTCAGAGAACAAGATCCACCCA	CATGACCCCCAGCTTCTCAT	3.068	0.225409
Glyma.02G006200	ethylene response factor 1	GGAGACACTCCTTAGGACGC	CAGCCCCTAGGTCTTCCAAC	2.547	0.372828
Glyma.17G245200	myb domain protein	TCCACCCCACAAAGCAATCA	GGCTTATCGAGGCCCAGTTT	2.154	-0.126121
Glyma.17G231900	myb domain protein	AAATTCCCCACCCTCAGTGC	ACATCATCCATGACTTGTGGACT	3.432	0.254752
Glyma.13G337500	SCARECROW-like 14	ACGCAAAGAGTGATGCTGGA	AGGGACTTGCTCGAAACCAG	2.197	0.140791
Glyma.15G037000	SCARECROW-like 14	ACCCGCAAAGAGTGATGCTT	CTGCTTGTAGGTCTCCGGTC	1.955	0.0864837
Glyma.05G184500	WRKY DNA-binding protein 51	TCAGCATGACTCCATCTTCCC	CCGTGAGTGGGATCACAGAA	3.94	-0.279895
Glyma.14G103100	WRKY DNA-binding protein 40	CAAGAGGTTGACCGGGATGT	CGGCTTTTCTCTTGCGTGAT	3.27	-1.60349
