# Supplementary material for: Soybean Hypocotyls Prevent Calonectria ilicicola Invasion by Multi-Layered Defenses
Source: Front Plant Sci. 2022 Jan 24;12:813578. doi: 10.3389/fpls.2021.813578 (PMC8819093; doi:10.3389/fpls.2021.813578)
Supplement: Supplementary file 5 [file Table_2.XLSX]

## Sheet: Table_S2
Table S2. DEGs following infection by C. ilicicola.
	stem		root		annotation from Phytozome V13c		blastp-hit-uniprot_db
Glyma_ID	logFC-stema	FDR-stemb	logFC-roota	FDR-rootb	Best-hit-Arabi	Arabi-defline	uniprot_id	%match	E-value	Protein name	TF-category
Glyma.01G024800	6.2401	0.00536887	4.02258	0.0127222	AT2G22480.1	phosphofructokinase 5	I1J525_SOYBN	100	0	ATP-dependent 6-phosphofructokinase (ATP-PFK) (Phosphofructokinase) (EC 2.7.1.11) (Phosphohexokinase)
Glyma.10G188900	6.06687	0.00943133	-	-	-	-	I1LCD7_SOYBN	100	8.47e-69	Uncharacterized protein
Glyma.15G234000	5.84164	0.00536887	-	-	-	-	I1MIP9_SOYBN	100	1.42e-35	Uncharacterized protein
Glyma.02G006300	5.76206	0.00536887	2.16828	0.0246706	AT3G23230.1	Integrase-type DNA-binding superfamily protein	I1JB92_SOYBN	100	5.25e-119	AP2/ERF domain-containing protein	TF-AP2/ERF
Glyma.17G166500	5.68229	0.00673682	-	-	AT2G23260.1	UDP-glucosyl transferase 84B1	K7MM15_SOYBN	100	0	Glycosyltransferase (EC 2.4.1.-)
Glyma.08G180600	5.64137	0.00614898	-	-	AT2G13810.1	AGD2-like defense response protein 1	I1KUE8_SOYBN	100	0	Aminotran_1_2 domain-containing protein
Glyma.02G209200	5.61289	0.00578743	1.38356	0.0105086	AT1G35210.1	-	I1JGV8_SOYBN	100	2.57e-142	Uncharacterized protein
Glyma.18G266100	5.57196	0.00536887	7.88537	0.0031731	AT3G02100.1	UDP-Glycosyltransferase superfamily protein	K7MUX9_SOYBN	100	0	Uncharacterized protein
Glyma.19G011700	5.54052	0.00769478	2.02235	0.0195518	AT3G01420.1	Peroxidase superfamily protein	I1N5V6_SOYBN	100	0	Uncharacterized protein
Glyma.01G005100	5.51497	0.00582052	9.29155	0.00379774	AT2G19800.1	myo-inositol oxygenase 2	C6TN32_SOYBN	100	0	Inositol oxygenase (EC 1.13.99.1) (Myo-inositol oxygenase)
Glyma.02G088100	5.45442	0.00536887	-	-	-	-	A0A0R0KUL7_SOYBN	100	5.03e-53	Uncharacterized protein
Glyma.14G177400	5.41524	0.00536887	-	-	AT1G35210.1	-	I1MAW7_SOYBN	100	3.55e-140	Uncharacterized protein
Glyma.15G011200	5.39973	0.00536887	-	-	AT1G15460.1	HCO3- transporter family	I1MCI9_SOYBN	100	0	Uncharacterized protein
Glyma.09G053700	5.18792	0.00536887	-	-	AT3G54070.1	Ankyrin repeat family protein	I1L180_SOYBN	100	0	ANK_REP_REGION domain-containing protein
Glyma.07G262400	5.13102	0.00801865	5.84792	0.00435114	AT4G22030.1	F-box family protein with a domain of unknown function (DUF295)	I1KNF8_SOYBN	100	0	Uncharacterized protein
Glyma.08G174600	5.05681	0.0057487	4.62941	0.012823	AT1G78380.1	glutathione S-transferase TAU 19	A0A368UM20_SOYBN	100	5.58e-134	Uncharacterized protein
Glyma.07G195300	5.04538	0.00810395	4.71424	0.00664329	AT4G27450.1	Aluminium induced protein with YGL and LRDR motifs	K7L2P5_SOYBN	100	0	DUF3700 domain-containing protein
Glyma.19G098800	5.03824	0.00982935	-	-	AT1G60690.1	NAD(P)-linked oxidoreductase superfamily protein	A0A368UGG3_SOYBN	100	0	Aldo_ket_red domain-containing protein
Glyma.10G119400	5.03027	0.0104075	8.07514	0.00353109	AT5G59100.1	Subtilisin-like serine endopeptidase family protein	I1LAF3_SOYBN	100	0	Uncharacterized protein
Glyma.20G171900	4.98999	0.00943133	1.82022	0.0317936	AT1G14550.1	Peroxidase superfamily protein	I1NH68_SOYBN	100	0	Peroxidase (EC 1.11.1.7)
Glyma.12G099300	4.98191	0.00827625	-	-	AT3G21690.1	MATE efflux family protein	K7LTZ3_SOYBN	100	0	Uncharacterized protein
Glyma.15G065700	4.94256	0.0107899	-	-	AT4G27280.1	Calcium-binding EF-hand family protein	I1ME81_SOYBN	100	1.32e-79	EF-hand domain-containing protein
Glyma.10G187000	4.93114	0.0109666	-	-	AT3G23230.1	Integrase-type DNA-binding superfamily protein	I1LCB9_SOYBN	100	1.09e-105	AP2/ERF domain-containing protein	TF-AP2/ERF
Glyma.03G035600	4.91892	0.00677868	-	-	AT2G38540.1	lipid transfer protein 1	K7KCN6_SOYBN	100	2.75e-93	Non-specific lipid-transfer protein
Glyma.08G235400	4.89009	0.00807111	7.2338	0.00353109	AT1G73260.1	kunitz trypsin inhibitor 1	I1KW54_SOYBN	100	3.18e-151	Uncharacterized protein
Glyma.06G147100	4.82852	0.0057487	1.72328	0.0429565	AT5G64810.1	WRKY DNA-binding protein 51	I1KBC5_SOYBN	100	1.69e-149	WRKY domain-containing protein	TF-WRKY
Glyma.04G178600	4.82424	0.0118846	4.31484	0.00563966	AT5G13690.1	alpha-N-acetylglucosaminidase family / NAGLU family	K7KKU0_SOYBN	100	0	Uncharacterized protein
Glyma.03G032400	4.80554	0.0104075	-	-	AT2G45130.1	SPX domain gene 3	K7KCK4_SOYBN	100	0	SPX domain-containing protein
Glyma.08G011300	4.79213	0.0118174	-	-	AT5G13080.1	WRKY DNA-binding protein 75	I1KP65_SOYBN	100	1.24e-108	WRKY domain-containing protein	TF-WRKY
Glyma.06G007100	4.75914	0.00646605	-	-	AT4G34760.1	SAUR-like auxin-responsive protein family	I1K720_SOYBN	100	4.16e-77	Uncharacterized protein
Glyma.09G037100	4.75129	0.00579558	-	-	AT4G16260.1	Glycosyl hydrolase superfamily protein	K7LBN6_SOYBN	100	0	(1->3)-beta-glucan endohydrolase (EC 3.2.1.39) (Beta-1,3-endoglucanase)
Glyma.20G018200	4.72581	0.00578743	2.45151	0.00432921	AT4G18340.1	Glycosyl hydrolase superfamily protein	K7N0T3_SOYBN	100	0	(1->3)-beta-glucan endohydrolase (EC 3.2.1.39) (Beta-1,3-endoglucanase)
Glyma.06G043000	4.70131	0.00710891	4.39884	0.00611966	AT3G16150.1	N-terminal nucleophile aminohydrolases (Ntn hydrolases) superfamily protein	I1K824_SOYBN	100	0	Uncharacterized protein
Glyma.19G218700	4.69855	0.00940911	4.46017	0.00410906	AT1G02400.1	gibberellin 2-oxidase 6	I1NBF0_SOYBN	100	0	Fe2OG dioxygenase domain-containing protein
Glyma.04G218700	4.66347	0.0111525	-	-	AT5G64810.1	WRKY DNA-binding protein 51	I1JY76_SOYBN	100	1.07e-148	WRKY domain-containing protein	TF-WRKY
Glyma.13G305900	4.65421	0.0169368	6.763	0.0031731	AT3G22060.1	Receptor-like protein kinase-related family protein	K7M2U5_SOYBN	100	0	Uncharacterized protein
Glyma.15G181900	4.62562	0.00973215	7.31329	0.00998823	AT1G19250.1	flavin-dependent monooxygenase 1	I1MHJ3_SOYBN	100	0	Flavin-containing monooxygenase (EC 1.-.-.-)
Glyma.02G028200	4.56994	0.012586	-	-	AT1G59970.1	Matrixin family protein	I1JBW8_SOYBN	100	0	ZnMc domain-containing protein
Glyma.13G278000	4.53273	0.008322	2.97538	0.0277018	AT1G61070.1	low-molecular-weight cysteine-rich 66	I1M396_SOYBN	100	6.05e-51	Knot1 domain-containing protein
Glyma.06G324200	4.51558	0.0153947	-	-	AT1G71691.2	GDSL-like Lipase/Acylhydrolase superfamily protein	A0A0R0JPB9_SOYBN	100	0	Lipase_GDSL domain-containing protein
Glyma.02G248100	4.50105	0.00536887	5.0668	0.00411921	AT3G55470.2	Calcium-dependent lipid-binding (CaLB domain) family protein	I1JHZ5_SOYBN	100	1.72e-111	C2 domain-containing protein
Glyma.17G151700	4.46488	0.0130497	-	-	AT4G17030.1	expansin-like B1	I1MVB4_SOYBN	100	0	Uncharacterized protein
Glyma.11G227600	4.41723	0.00614898	-	-	AT2G39980.1	HXXXD-type acyl-transferase family protein	A0A0R0HTX2_SOYBN	100	0	Uncharacterized protein
Glyma.08G150900	4.39227	0.00827625	-	-	AT4G27220.1	NB-ARC domain-containing disease resistance protein	A0A0R0IMC2_SOYBN	100	3.07e-147	NB-ARC domain-containing protein
Glyma.05G128500	4.37754	0.0170689	-	-	-	-	I1K316_SOYBN	100	3.77e-162	Uncharacterized protein
Glyma.02G268400	4.34613	0.00603241	-	-	AT1G62380.1	ACC oxidase 2	K7KB09_SOYBN	100	1.81e-147	Fe2OG dioxygenase domain-containing protein
Glyma.20G128300	4.34139	0.0104084	-	-	AT1G49800.1	-	A0A0R0EM41_SOYBN	100	6.38e-58	Uncharacterized protein
Glyma.01G182100	4.28029	0.00677868	2.46092	0.00700965	AT2G26490.1	Transducin/WD40 repeat-like superfamily protein	I1J928_SOYBN	100	0	WD_REPEATS_REGION domain-containing protein
Glyma.06G006500	4.27006	0.00578743	-	-	AT4G38840.1	SAUR-like auxin-responsive protein family	I1K715_SOYBN	100	9.56e-65	Uncharacterized protein
Glyma.04G108800	4.26493	0.0117827	1.37503	0.0304316	AT5G66430.1	S-adenosyl-L-methionine-dependent methyltransferases superfamily protein	A0A368UI86_SOYBN	100	0	Uncharacterized protein
Glyma.16G162400	4.24774	0.0064323	6.71454	0.00838648	AT1G34060.1	Pyridoxal phosphate (PLP)-dependent transferases superfamily protein	I1L1I7_SOYBN	100	0	Uncharacterized protein
Glyma.03G128400	4.23271	0.0109746	-	-	-	-	A0A0R0KQG7_SOYBN	100	1.6e-58	Uncharacterized protein
Glyma.04G035000	4.22841	0.0135151	-	-	AT5G42650.1	allene oxide synthase	I1JTE7_SOYBN	100	0	Uncharacterized protein
Glyma.09G040400	4.21938	0.00536887	-	-	AT1G24020.1	MLP-like protein 423	I1L0V3_SOYBN	100	7.48e-112	Bet_v_1 domain-containing protein
Glyma.20G205700	4.2033	0.0126742	4.46866	0.00905218	AT2G38870.1	Serine protease inhibitor, potato inhibitor I-type family protein	I1NI58_SOYBN	100	1.55e-46	Uncharacterized protein
Glyma.20G139000	4.20142	0.00603241	-	-	AT4G38830.1	cysteine-rich RLK (RECEPTOR-like protein kinase) 26	K7N3D0_SOYBN	100	0	Uncharacterized protein
Glyma.02G115100	4.19188	0.0127966	-	-	AT1G13890.1	soluble N-ethylmaleimide-sensitive factor adaptor protein 30	K7K7S4_SOYBN	100	0	t-SNARE coiled-coil homology domain-containing protein
Glyma.16G135900	4.18355	0.00578743	-	-	AT5G17680.1	disease resistance protein (TIR-NBS-LRR class), putative	I1MNC7_SOYBN	100	0	ADP-ribosyl cyclase/cyclic ADP-ribose hydrolase (EC 3.2.2.6)
Glyma.07G048600	4.16613	0.0120269	1.73714	0.019151	AT4G10490.1	2-oxoglutarate (2OG) and Fe(II)-dependent oxygenase superfamily protein	I1KHN2_SOYBN	100	0	Fe2OG dioxygenase domain-containing protein
Glyma.08G211000	4.16191	0.0062706	-	-	AT1G15385.1	-	I1KVC7_SOYBN	100	1.44e-50	Uncharacterized protein
Glyma.01G110100	4.15596	0.00668311	-	-	AT5G01150.1	Protein of unknown function (DUF674)	I1J759_SOYBN	100	0	Uncharacterized protein
Glyma.07G229500	4.15532	0.00914815	-	-	AT5G39670.1	Calcium-binding EF-hand family protein	K7L3D8_SOYBN	100	7.71e-121	Uncharacterized protein
Glyma.13G181000	4.15431	0.00792135	3.30162	0.0310831	AT4G27450.1	Aluminium induced protein with YGL and LRDR motifs	I1M0C1_SOYBN	100	0	DUF3700 domain-containing protein
Glyma.18G104100	4.12482	0.0090148	1.73736	0.0350952	AT2G19070.1	spermidine hydroxycinnamoyl transferase	I1N0U7_SOYBN	100	0	Uncharacterized protein
Glyma.17G041200	4.1221	0.00536887	2.16586	0.0154748	AT1G02520.1	P-glycoprotein 11	I1MRZ0_SOYBN	100	0	Uncharacterized protein
Glyma.20G026600	4.1077	0.00536887	5.84084	0.00802389	AT1G26610.1	C2H2-like zinc finger protein	K7N0Z7_SOYBN	100	0	Uncharacterized protein
Glyma.10G253600	4.10483	0.00832221	5.54109	0.00292197	AT4G21410.1	cysteine-rich RLK (RECEPTOR-like protein kinase) 29	K7LLE0_SOYBN	100	2.18e-172	Uncharacterized protein
Glyma.02G028100	4.1038	0.00603241	1.4139	0.0205543	AT1G59970.1	Matrixin family protein	I1JBW7_SOYBN	100	0	ZnMc domain-containing protein
Glyma.15G145700	4.09955	0.00882194	-	-	-	-	I1MGJ5_SOYBN	100	7.54e-114	Bet_v_1 domain-containing protein
Glyma.14G051900	4.0963	0.00536887	1.67709	0.0208991	-	-	A0A0R0GJK4_SOYBN	100	7.6e-83	Uncharacterized protein
Glyma.16G164800	4.07004	0.00582052	-	-	AT5G61890.1	Integrase-type DNA-binding superfamily protein	I1MP48_SOYBN	100	0	AP2-EREBP transcription factor	TF-AP2/EREBP
Glyma.16G162500	4.06849	0.00632719	7.69032	0.0036932	AT1G34060.1	Pyridoxal phosphate (PLP)-dependent transferases superfamily protein	A0A0R0G058_SOYBN	100	0	Uncharacterized protein (Fragment)
Glyma.10G219800	4.05123	0.00821993	5.52251	0.00447528	AT1G14550.1	Peroxidase superfamily protein	I1LDB0_SOYBN	100	0	Peroxidase (EC 1.11.1.7)
Glyma.U027300	4.02375	0.0101616	3.51435	0.00447528	AT3G09220.1	laccase 7	A0A0R0EFJ9_SOYBN	100	0	Laccase (EC 1.10.3.2) (Benzenediol:oxygen oxidoreductase) (Diphenol oxidase) (Urishiol oxidase)
Glyma.18G237900	3.95202	0.00683433	-	-	AT4G21410.1	cysteine-rich RLK (RECEPTOR-like protein kinase) 29	I1N3U9_SOYBN	100	0	Uncharacterized protein
Glyma.15G109700	3.94211	0.00536887	4.64843	0.00949947	AT4G04480.1	-	I1MFI6_SOYBN	100	0	Uncharacterized protein
Glyma.04G005200	3.93971	0.0057487	-	-	AT2G21120.1	Protein of unknown function (DUF803)	I1JSF6_SOYBN	100	0	Probable magnesium transporter
Glyma.05G184500	3.93967	0.00603241	-	-	AT5G64810.1	WRKY DNA-binding protein 51	I1K4R6_SOYBN	100	6.98e-142	WRKY domain-containing protein	TF-WRKY
Glyma.03G038600	3.93697	0.0130497	2.52725	0.0163157	AT5G05340.1	Peroxidase superfamily protein	I1JL03_SOYBN	100	0	Peroxidase (EC 1.11.1.7)
Glyma.16G153400	3.92538	0.0178073	2.82334	0.015972	AT5G18170.1	glutamate dehydrogenase 1	I1MNU3_SOYBN	100	0	Glutamate dehydrogenase
Glyma.20G220900	3.92099	0.00717207	-	-	AT3G05950.1	RmlC-like cupins superfamily protein	C6T5E1_SOYBN	100	8.4e-162	Germin-like protein
Glyma.12G174900	3.91697	0.00536887	2.10291	0.011844	AT2G28305.1	Putative lysine decarboxylase family protein	I1LTK5_SOYBN	100	3.41e-156	Cytokinin riboside 5'-monophosphate phosphoribohydrolase (EC 3.2.2.n1)
Glyma.11G101200	3.91258	0.016375	5.84798	0.00504008	AT1G14550.1	Peroxidase superfamily protein	K7LNX4_SOYBN	100	0	Peroxidase (EC 1.11.1.7)
Glyma.13G079300	3.91097	0.00668311	-	-	AT3G26430.1	GDSL-like Lipase/Acylhydrolase superfamily protein	A0A368UH71_SOYBN	100	9.72e-152	Lipase_GDSL domain-containing protein
Glyma.18G096700	3.89244	0.00536887	4.60265	0.00597134	AT3G20340.1	-	I1N0P3_SOYBN	100	1.39e-72	Uncharacterized protein
Glyma.18G267900	3.86034	0.0314124	4.56934	0.00569596	AT4G35150.1	O-methyltransferase family protein	C6TDI4_SOYBN	100	0	Uncharacterized protein
Glyma.02G008900	3.84607	0.00801623	6.09286	0.00445843	AT3G21770.1	Peroxidase superfamily protein	I1JBC2_SOYBN	100	0	Peroxidase (EC 1.11.1.7)
Glyma.12G023100	3.82441	0.00931419	-	-	AT1G47670.1	Transmembrane amino acid transporter family protein	K7LSM4_SOYBN	100	0	Aa_trans domain-containing protein
Glyma.16G006300	3.82006	0.00812671	2.13808	0.0137739	AT3G13950.1	-	I1MJZ1_SOYBN	100	6.14e-151	PGG domain-containing protein
Glyma.10G182200	3.80157	0.00632946	-	-	AT3G23350.1	ENTH/VHS family protein	A0A0R0HV35_SOYBN	100	0	ENTH domain-containing protein
Glyma.03G250600	3.79331	0.00606017	1.80818	0.0463336	AT3G23250.1	myb domain protein 15	I1JRS3_SOYBN	100	3.28e-159	Uncharacterized protein	TF-MYB
Glyma.10G059200	3.7904	0.00677868	-	-	AT1G08080.1	alpha carbonic anhydrase 7	I1L913_SOYBN	100	0	Carbonic anhydrase (EC 4.2.1.1)
Glyma.17G244000	3.78285	0.00536887	6.10555	0.00463115	AT2G26560.1	phospholipase A 2A	I1MXQ7_SOYBN	100	0	Patatin (EC 3.1.1.-)
Glyma.15G160300	3.78182	0.00536887	-	-	AT3G54070.1	Ankyrin repeat family protein	K7MBM8_SOYBN	100	0	ANK_REP_REGION domain-containing protein
Glyma.17G070700	3.77867	0.0104483	-	-	AT2G23970.1	Class I glutamine amidotransferase-like superfamily protein	I1MSY9_SOYBN	100	0	Glutamine amidotransferase type-1 domain-containing protein
Glyma.20G168500	3.76046	0.0057487	-	-	AT5G61890.1	Integrase-type DNA-binding superfamily protein	A0A0R4J677_SOYBN	100	0	AP2/ERF domain-containing protein	TF-AP2/ERF
Glyma.11G129300	3.72578	0.00614898	3.3919	0.00490352	AT2G44450.1	beta glucosidase 15	K7LPH8_SOYBN	100	0	Uncharacterized protein
Glyma.12G119300	3.72466	0.0086269	6.29139	0.0136112	AT2G39200.1	Seven transmembrane MLO family protein	K7LUB8_SOYBN	100	0	MLO-like protein
Glyma.07G253600	3.70005	0.0263436	2.6998	0.0170714	AT3G21550.1	DUF679 domain membrane protein 2	K7L3S9_SOYBN	100	2.47e-160	Uncharacterized protein
Glyma.03G246800	3.69058	0.00578743	8.34178	0.00422242	AT3G22930.1	calmodulin-like 11	C6T231_SOYBN	100	1.48e-104	Uncharacterized protein
Glyma.07G220000	3.68395	0.0137536	1.57834	0.0376458	AT4G18340.1	Glycosyl hydrolase superfamily protein	K7L356_SOYBN	100	0	(1->3)-beta-glucan endohydrolase (EC 3.2.1.39) (Beta-1,3-endoglucanase)
Glyma.12G053900	3.68381	0.0232379	5.89858	0.00432921	AT5G44640.1	beta glucosidase 13	I1LQF9_SOYBN	100	0	Uncharacterized protein
Glyma.01G130500	3.67803	0.00732184	2.46992	0.0252449	AT5G05340.1	Peroxidase superfamily protein	I1J7M3_SOYBN	100	0	Peroxidase (EC 1.11.1.7)
Glyma.20G001400	3.6773	0.0366532	8.55681	0.0031731	AT4G11290.1	Peroxidase superfamily protein	I1NCW3_SOYBN	100	0	Peroxidase (EC 1.11.1.7)
Glyma.18G238100	3.65263	0.00536887	-	-	AT3G61510.1	ACC synthase 1	I1N3V1_SOYBN	100	0	Aminotran_1_2 domain-containing protein
Glyma.13G234400	3.63808	0.0302583	-	-	AT1G61560.1	Seven transmembrane MLO family protein	K7M1G0_SOYBN	100	0	MLO-like protein
Glyma.12G161400	3.63292	0.00668311	5.38712	0.0115474	AT5G54500.1	flavodoxin-like quinone reductase 1	I1LT63_SOYBN	100	1.07e-149	NAD(P)H dehydrogenase (quinone) (EC 1.6.5.2)
Glyma.17G243900	3.63004	0.00801865	5.4189	0.0163157	AT2G26560.1	phospholipase A 2A	K7MNQ8_SOYBN	100	0	Patatin (EC 3.1.1.-)
Glyma.02G028400	3.62477	0.00683433	2.73044	0.0198144	-	-	C6TFW0_SOYBN	100	5.03e-81	Uncharacterized protein
Glyma.02G059600	3.61272	0.00536887	-	-	AT3G50770.1	calmodulin-like 41	I1JCT4_SOYBN	100	9.68e-143	Uncharacterized protein
Glyma.10G184700	3.58806	0.00536887	3.70752	0.0102395	AT2G38870.1	Serine protease inhibitor, potato inhibitor I-type family protein	B1ACD2_SOYBN	100	3.46e-46	Putative protease inhibitor
Glyma.10G005400	3.57202	0.00536887	-	-	AT5G46050.1	peptide transporter 3	K7LGQ8_SOYBN	100	0	Uncharacterized protein
Glyma.13G324700	3.5563	0.0109757	4.37182	0.00447528	AT2G28305.1	Putative lysine decarboxylase family protein	I1M4J3_SOYBN	100	3.02e-156	Cytokinin riboside 5'-monophosphate phosphoribohydrolase (EC 3.2.2.n1)
Glyma.19G146800	3.55157	0.00677868	3.35252	0.014147	AT5G06900.1	cytochrome P450, family 93, subfamily D, polypeptide 1	I1N976_SOYBN	100	0	Uncharacterized protein
Glyma.07G266200	3.54146	0.00869853	-	-	AT3G02870.1	Inositol monophosphatase family protein	I1KNJ4_SOYBN	100	0	Inositol-1-monophosphatase (EC 3.1.3.25)
Glyma.17G055600	3.52494	0.032352	-	-	-	-	A0A0R0FHE5_SOYBN	100	2.27e-85	Uncharacterized protein
Glyma.05G065700	3.52092	0.0226459	-	-	AT4G17030.1	expansin-like B1	I1K0V7_SOYBN	100	0	Uncharacterized protein
Glyma.13G180200	3.50288	0.00604913	3.02184	0.0103952	AT5G62020.1	heat shock transcription factor B2A	I1M0B3_SOYBN	100	3.54e-160	HSF_DOMAIN domain-containing protein	TF-HSF
Glyma.13G362600	3.49799	0.0171046	-	-	AT1G15460.1	HCO3- transporter family	A0A0R0GYS7_SOYBN	100	0	Uncharacterized protein
Glyma.09G255000	3.49753	0.00614898	-	-	AT3G61510.1	ACC synthase 1	A0A0R4J465_SOYBN	100	0	Aminotran_1_2 domain-containing protein
Glyma.10G184600	3.49273	0.0173951	2.76718	0.00730883	AT2G38870.1	Serine protease inhibitor, potato inhibitor I-type family protein	C6TCC9_SOYBN	100	3.5e-46	Uncharacterized protein
Glyma.10G257000	3.47263	0.0151789	-	-	AT4G33840.1	Glycosyl hydrolase family 10 protein	I1LEE1_SOYBN	100	0	GH10 domain-containing protein
Glyma.01G171700	3.46976	0.0255378	-	-	AT5G66440.1	-	K7K4C3_SOYBN	100	7.33e-166	Uncharacterized protein
Glyma.20G207600	3.46872	0.00871868	3.02819	0.00754928	AT3G23360.1	Protein phosphatase 2C family protein	A0A0R0EP66_SOYBN	100	0	PPM-type phosphatase domain-containing protein
Glyma.17G224800	3.46721	0.00999442	-	-	AT5G26170.1	WRKY DNA-binding protein 50	K7MND8_SOYBN	100	1.33e-122	WRKY domain-containing protein	TF-WRKY
Glyma.01G135200	3.4567	0.0129655	2.77314	0.0150455	AT4G31940.1	cytochrome P450, family 82, subfamily C, polypeptide 4	I1J7R1_SOYBN	100	0	Uncharacterized protein
Glyma.13G213300	3.44689	0.00677868	-	-	AT5G18840.1	Major facilitator superfamily protein	I1M1A1_SOYBN	100	0	MFS domain-containing protein
Glyma.12G156600	3.43265	0.0175752	2.12015	0.0119957	AT5G24090.1	chitinase A	I1LT62_SOYBN	100	0	Glyco_hydro_18 domain-containing protein
Glyma.17G231900	3.43183	0.0071306	-	-	AT5G65790.1	myb domain protein 68	K7MNI7_SOYBN	100	0	Uncharacterized protein	TF-MYB
Glyma.18G229400	3.42802	0.00841583	-	-	AT3G61220.1	NAD(P)-binding Rossmann-fold superfamily protein	A0A0R0FC09_SOYBN	100	0	Uncharacterized protein
Glyma.09G159000	3.42007	0.00705547	3.78533	0.00889852	AT4G31330.1	Protein of unknown function, DUF599	I1L3Q4_SOYBN	100	5.57e-174	Uncharacterized protein
Glyma.01G172800	3.40107	0.00602547	4.43005	0.00698863	AT1G75280.1	NmrA-like negative transcriptional regulator family protein	I1J8T2_SOYBN	100	0	NmrA domain-containing protein
Glyma.10G174600	3.39513	0.0141381	2.99485	0.00402261	AT5G08370.1	alpha-galactosidase 2	I1LBZ8_SOYBN	100	0	Alpha-galactosidase (EC 3.2.1.22) (Melibiase)
Glyma.17G092800	3.39499	0.0117382	3.35834	0.0144848	AT5G14920.1	Gibberellin-regulated family protein	A0A0R0FKI8_SOYBN	100	2.34e-81	Uncharacterized protein
Glyma.18G254000	3.39302	0.00578743	-	-	AT4G08850.1	Leucine-rich repeat receptor-like protein kinase family protein	I1N490_SOYBN	100	0	Protein kinase domain-containing protein
Glyma.03G057100	3.37123	0.00832533	3.6399	0.0164086	AT5G05600.1	2-oxoglutarate (2OG) and Fe(II)-dependent oxygenase superfamily protein	A0A0R0KKI0_SOYBN	100	0	Fe2OG dioxygenase domain-containing protein
Glyma.17G224500	3.37101	0.00668311	-	-	AT5G10530.1	Concanavalin A-like lectin protein kinase family protein	A0A0R0FH08_SOYBN	100	0	Protein kinase domain-containing protein
Glyma.10G253800	3.3525	0.0092881	5.91905	0.00372556	AT4G21410.1	cysteine-rich RLK (RECEPTOR-like protein kinase) 29	A0A0R0HYT9_SOYBN	100	0	Uncharacterized protein
Glyma.03G132700	3.35178	0.00536887	-	-	AT3G57270.1	beta-1,3-glucanase 1	A0A0R0KII9_SOYBN	100	0	(1->3)-beta-glucan endohydrolase (EC 3.2.1.39) (Beta-1,3-endoglucanase)
Glyma.06G118700	3.32638	0.0136866	-	-	-	-	K7KUL0_SOYBN	100	8.24e-45	Uncharacterized protein
Glyma.19G081700	3.31281	0.0236916	3.25735	0.0251518	AT4G12560.2	F-box and associated interaction domains-containing protein	A0A0R0EV93_SOYBN	100	0	F-box domain-containing protein
Glyma.20G205800	3.30258	0.0118846	2.81399	0.00637595	AT2G38870.1	Serine protease inhibitor, potato inhibitor I-type family protein	C6T3N0_SOYBN	100	4.11e-47	Uncharacterized protein
Glyma.14G145800	3.2949	0.0130362	3.62014	0.0158241	AT5G11580.1	Regulator of chromosome condensation (RCC1) family protein	K7M6T5_SOYBN	100	3.07e-63	Uncharacterized protein
Glyma.15G012000	3.2824	0.00578743	2.0661	0.0271628	AT1G15520.1	pleiotropic drug resistance 12	I1MCJ9_SOYBN	100	0	Uncharacterized protein
Glyma.13G032000	3.2785	0.00607609	2.64176	0.0179092	AT1G11050.1	Protein kinase superfamily protein	I1LXF9_SOYBN	100	0	Protein kinase domain-containing protein
Glyma.14G103100	3.27045	0.0102091	-	-	AT1G80840.1	WRKY DNA-binding protein 40	I1M997_SOYBN	100	0	WRKY domain-containing protein	TF-WRKY
Glyma.01G184200	3.26654	0.0395535	2.93567	0.00505111	AT1G49570.1	Peroxidase superfamily protein	I1J950_SOYBN	100	0	Peroxidase (EC 1.11.1.7)
Glyma.10G180500	3.25965	0.0121611	1.93709	0.0312812	AT1G03220.1	Eukaryotic aspartyl protease family protein	I1LC49_SOYBN	100	0	Peptidase A1 domain-containing protein
Glyma.12G158400	3.25123	0.0340008	-3.93883	0.0433716	AT5G53980.1	homeobox protein 52	A0A368UHE4_SOYBN	100	0	Homeobox domain-containing protein	TF-Homeobox
Glyma.02G148500	3.25113	0.00602547	3.89576	0.00600658	AT5G64980.1	-	K7K8F0_SOYBN	100	0	BHLH domain-containing protein
Glyma.05G109200	3.2508	0.00578743	-	-	AT3G49690.1	myb domain protein 84	I1K2H1_SOYBN	100	0	Uncharacterized protein	TF-MYB
Glyma.08G339200	3.25002	0.0111525	-	-	AT3G18990.1	AP2/B3-like transcriptional factor family protein	I1KYP5_SOYBN	100	0	Uncharacterized protein	TF-B3
Glyma.15G208600	3.24816	0.0228204	-	-	AT5G57090.1	Auxin efflux carrier family protein	I1MI30_SOYBN	100	0	Auxin efflux carrier component
Glyma.16G061300	3.24409	0.0203707	-	-	AT3G05950.1	RmlC-like cupins superfamily protein	I1MLL9_SOYBN	100	1.87e-163	Germin-like protein
Glyma.18G254100	3.23814	0.00536887	-	-	AT5G40010.1	AAA-ATPase 1	I1N491_SOYBN	100	0	AAA domain-containing protein
Glyma.14G167800	3.22861	0.0117949	-	-	-	-	I1MAP9_SOYBN	100	1.77e-50	Uncharacterized protein
Glyma.02G268200	3.2281	0.00578743	-	-	AT1G05010.1	ethylene-forming enzyme	C6TMF5_SOYBN	100	0	Fe2OG dioxygenase domain-containing protein
Glyma.11G223300	3.22655	0.0154664	7.29287	0.00445843	AT2G44790.1	uclacyanin 2	I1LMJ6_SOYBN	100	3.02e-98	Phytocyanin domain-containing protein
Glyma.15G025300	3.2228	0.00603241	2.53042	0.0115474	AT4G33050.3	calmodulin-binding family protein	A0A0R0G6C4_SOYBN	100	0	Uncharacterized protein
Glyma.16G063500	3.22259	0.0121611	2.46665	0.0282463	AT4G12560.1	F-box and associated interaction domains-containing protein	K7MFH9_SOYBN	100	0	F-box domain-containing protein
Glyma.16G127100	3.21991	0.00780203	-	-	AT4G36010.1	Pathogenesis-related thaumatin superfamily protein	K7MH02_SOYBN	100	0	Uncharacterized protein
Glyma.02G060900	3.21564	0.00867995	-	-	AT2G23690.1	-	I1JCU4_SOYBN	100	1.6e-122	Uncharacterized protein
Glyma.05G151300	3.20902	0.010987	-2.95136	0.0152167	AT4G14030.2	selenium-binding protein 1	I1K3R6_SOYBN	100	0	Uncharacterized protein
Glyma.15G049700	3.19791	0.0104319	-2.44776	0.0388081	AT1G68170.1	nodulin MtN21 /EamA-like transporter family protein	I1MDS9_SOYBN	100	0	WAT1-related protein
Glyma.17G166600	3.19441	0.00547741	-	-	AT4G37290.1	-	C6TFH4_SOYBN	100	2e-91	Uncharacterized protein
Glyma.01G244100	3.19212	0.0273296	-	-	AT2G15220.1	Plant basic secretory protein (BSP) family protein	K7K5M6_SOYBN	100	7.62e-142	Uncharacterized protein
Glyma.19G246700	3.18995	0.00582052	2.87775	0.0221161	-	-	I1NCB5_SOYBN	100	1.91e-73	VQ domain-containing protein
Glyma.16G142500	3.18703	0.00536887	1.42945	0.0474629	AT3G50770.1	calmodulin-like 41	I1MNI9_SOYBN	100	3.86e-142	Uncharacterized protein
Glyma.01G210400	3.18562	0.00763077	5.04607	0.0123865	AT4G17260.1	Lactate/malate dehydrogenase family protein	I1J9W9_SOYBN	100	0	L-lactate dehydrogenase (EC 1.1.1.27)
Glyma.14G048900	3.1762	0.00668311	-	-	AT1G05010.1	ethylene-forming enzyme	A0A0R0GGP3_SOYBN	100	0	Fe2OG dioxygenase domain-containing protein
Glyma.20G010200	3.1718	0.00536887	1.6958	0.0227889	AT2G15760.1	Protein of unknown function (DUF1645)	I1ND40_SOYBN	100	0	Uncharacterized protein
Glyma.07G079600	3.16348	0.00719077	-	-	AT3G52790.1	peptidoglycan-binding LysM domain-containing protein	I1KII7_SOYBN	100	3.58e-81	LysM domain-containing protein
Glyma.03G107500	3.162	0.00721211	1.83224	0.00953708	AT1G28710.3	Nucleotide-diphospho-sugar transferase family protein	K7KEB0_SOYBN	100	0	Uncharacterized protein
Glyma.09G183400	3.15375	0.00658894	-	-	AT1G68320.1	myb domain protein 62	I1L4B8_SOYBN	100	0	Uncharacterized protein	TF-MYB
Glyma.17G227500	3.14946	0.00578743	-	-	AT2G26170.1	cytochrome P450, family 711, subfamily A, polypeptide 1	K7MNF3_SOYBN	100	0	Uncharacterized protein
Glyma.18G225400	3.14489	0.0168245	-	-	AT3G61190.1	BON association protein 1	I1N3I5_SOYBN	100	9.93e-137	C2 domain-containing protein
Glyma.20G199600	3.14094	0.0103551	1.74203	0.016713	AT4G13430.1	isopropyl malate isomerase large subunit 1	A0A0R0EPY9_SOYBN	100	0	3-isopropylmalate dehydratase (EC 4.2.1.33)
Glyma.06G306200	3.12937	0.0110125	-	-	AT4G31980.1	-	I1KFD8_SOYBN	100	0	Uncharacterized protein
Glyma.05G022600	3.12846	0.00705547	-	-	AT3G29360.1	UDP-glucose 6-dehydrogenase family protein	K7KMG0_SOYBN	100	0	UDP-glucose 6-dehydrogenase (EC 1.1.1.22)
Glyma.08G133100	3.12704	0.00536887	1.13783	0.0274279	-	-	I1KSY5_SOYBN	100	1.29e-101	Uncharacterized protein
Glyma.14G121400	3.12586	0.00584951	-	-	AT1G43800.1	Plant stearoyl-acyl-carrier-protein desaturase family protein	A1YNA0_SOYBN	100	0	Acyl-[acyl-carrier-protein] desaturase (EC 1.14.19.-)
Glyma.02G053500	3.0902	0.00582052	-	-	AT5G17760.1	P-loop containing nucleoside triphosphate hydrolases superfamily protein	A0A0R0KZM7_SOYBN	100	0	AAA domain-containing protein
Glyma.11G185000	3.08863	0.0233647	4.2324	0.00427762	AT4G33790.1	Jojoba acyl CoA reductase-related male sterility protein	I1LKT6_SOYBN	100	0	Fatty acyl-CoA reductase (EC 1.2.1.84)
Glyma.10G006600	3.08616	0.00536887	-	-	AT3G23250.1	myb domain protein 15	Q9S7E3_SOYBN	100	0	GmMYB29A1 protein	TF-MYB
Glyma.18G148700	3.08025	0.0057487	4.80497	0.00432921	AT4G15560.1	Deoxyxylulose-5-phosphate synthase	I1N1T9_SOYBN	100	0	1-deoxy-D-xylulose-5-phosphate synthase (EC 2.2.1.7)
Glyma.11G058100	3.07813	0.0150829	2.97385	0.0150935	AT1G49570.1	Peroxidase superfamily protein	A0A0R0HLQ4_SOYBN	100	0	Peroxidase (EC 1.11.1.7)
Glyma.14G147500	3.06814	0.00578743	-	-	AT1G21910.1	Integrase-type DNA-binding superfamily protein	C9WA62_SOYBN	100	0	AP2 domain-containing transcription factor 4	TF-AP2/ERF
Glyma.01G097400	3.06448	0.0123537	7.31551	0.00271445	AT4G37870.1	phosphoenolpyruvate carboxykinase 1	I1J6V7_SOYBN	100	0	Phosphoenolpyruvate carboxykinase (ATP) (EC 4.1.1.49)
Glyma.02G072200	3.05846	0.0193294	1.53363	0.0407722	AT3G03910.1	glutamate dehydrogenase 3	I1JD54_SOYBN	100	0	Glutamate dehydrogenase
Glyma.08G110700	3.05625	0.017136	-	-	AT5G13930.1	Chalcone and stilbene synthase family protein	Q6X0N0_SOYBN	100	0	Chalcone synthase (EC 2.3.1.74)
Glyma.17G037300	3.05459	0.00943133	-	-	AT1G47990.1	gibberellin 2-oxidase 4	I1MRU9_SOYBN	100	0	Fe2OG dioxygenase domain-containing protein
Glyma.06G019500	3.05196	0.0057487	-	-	AT1G47670.1	Transmembrane amino acid transporter family protein	I1K7F1_SOYBN	100	0	Aa_trans domain-containing protein
Glyma.07G110300	3.05163	0.00742558	4.37081	0.00611388	AT4G01070.1	UDP-Glycosyltransferase superfamily protein	K7L1B0_SOYBN	100	0	Glycosyltransferase (EC 2.4.1.-)
Glyma.07G236100	3.04169	0.0125414	-	-	AT1G47990.1	gibberellin 2-oxidase 4	K7L3H8_SOYBN	100	0	Fe2OG dioxygenase domain-containing protein
Glyma.19G162300	3.04101	0.012747	2.07456	0.0466522	-	-	K7MYN5_SOYBN	100	1.25e-51	Uncharacterized protein
Glyma.05G137800	3.04075	0.00955784	5.86861	0.00432921	AT1G17020.1	senescence-related gene 1	A0A0R0JV24_SOYBN	100	0	Fe2OG dioxygenase domain-containing protein
Glyma.08G341300	3.03932	0.0108523	1.80264	0.022548	AT1G17860.1	Kunitz family trypsin and protease inhibitor protein	I1KYW5_SOYBN	100	3.69e-148	Uncharacterized protein
Glyma.01G011600	3.03563	0.00536887	2.31052	0.0205144	AT4G16070.1	Mono-/di-acylglycerol lipase, N-terminal;Lipase, class 3	I1J4N2_SOYBN	100	0	Lipase_3 domain-containing protein
Glyma.17G011800	3.02033	0.00582052	3.99325	0.00661988	AT4G22030.1	F-box family protein with a domain of unknown function (DUF295)	I1MR40_SOYBN	100	0	Uncharacterized protein
Glyma.18G248700	3.01888	0.00973215	-	-	-	-	A0A0R0F3X7_SOYBN	100	9.41e-146	PRA1 family protein
Glyma.18G294300	3.01444	0.031327	-	-	AT5G38200.1	Class I glutamine amidotransferase-like superfamily protein	I1N5A1_SOYBN	100	0	Glutamine amidotransferase type-1 domain-containing protein
Glyma.12G141900	3.01212	0.00871868	4.41585	0.00456867	AT5G54500.1	flavodoxin-like quinone reductase 1	I1LSS9_SOYBN	100	7.86e-148	NAD(P)H dehydrogenase (quinone) (EC 1.6.5.2)
Glyma.02G119300	2.99912	0.00813548	-	-	-	-	K7K7U9_SOYBN	100	0	Uncharacterized protein
Glyma.03G149100	2.99664	0.00604913	-	-	AT2G48010.1	receptor-like kinase in in flowers 3	K7KF51_SOYBN	100	0	Protein kinase domain-containing protein
Glyma.05G124900	2.99354	0.0117949	5.36943	0.00427762	AT2G34790.1	FAD-binding Berberine family protein	I1K2W8_SOYBN	100	0	FAD-binding PCMH-type domain-containing protein
Glyma.19G257300	2.9926	0.0125414	-	-	AT2G28500.1	LOB domain-containing protein 11	K7N0C6_SOYBN	100	2.12e-136	LOB domain-containing protein
Glyma.02G143800	2.99259	0.00668311	7.48206	0.00696235	AT3G22930.1	calmodulin-like 11	I1JF64_SOYBN	100	8.03e-105	Uncharacterized protein
Glyma.09G048900	2.98879	0.00707962	4.06085	0.00334654	AT4G37340.1	cytochrome P450, family 81, subfamily D, polypeptide 3	I1L136_SOYBN	100	0	Uncharacterized protein
Glyma.14G178600	2.97578	0.00536887	-	-	AT2G36690.1	2-oxoglutarate (2OG) and Fe(II)-dependent oxygenase superfamily protein	K7M7R1_SOYBN	100	0	Fe2OG dioxygenase domain-containing protein
Glyma.09G005000	2.96673	0.0132514	5.30848	0.00481468	AT4G22030.1	F-box family protein with a domain of unknown function (DUF295)	I1KZU1_SOYBN	100	0	Uncharacterized protein
Glyma.10G180800	2.95906	0.00677868	1.47798	0.0319916	AT3G23250.1	myb domain protein 15	Q9XIU8_SOYBN	100	0	GmMYB29A2 protein	TF-MYB
Glyma.09G110700	2.9586	0.0064323	-	-	AT5G06740.1	Concanavalin A-like lectin protein kinase family protein	K7LD59_SOYBN	100	0	Protein kinase domain-containing protein
Glyma.03G249100	2.94191	0.00536887	-	-	-	-	K7KGX9_SOYBN	100	3.33e-94	VQ domain-containing protein
Glyma.14G054000	2.93729	0.00837237	6.84527	0.00353109	AT3G56180.1	Protein of unknown function (DUF567)	I1M7N5_SOYBN	100	6.64e-157	Uncharacterized protein
Glyma.04G246900	2.9365	0.00801623	-	-	AT1G77400.1	-	I1JZ31_SOYBN	100	1.99e-120	Uncharacterized protein
Glyma.02G059500	2.93345	0.0107482	1.58478	0.0227612	AT4G36850.1	PQ-loop repeat family protein / transmembrane family protein	C6TMI0_SOYBN	100	0	Uncharacterized protein
Glyma.02G125800	2.92274	0.00582052	-	-	-	-	K7K7Z0_SOYBN	100	6.69e-153	Uncharacterized protein
Glyma.09G054100	2.90233	0.0116525	-	-	AT3G54070.1	Ankyrin repeat family protein	K7LBX4_SOYBN	100	0	ANK_REP_REGION domain-containing protein
Glyma.U032700	2.8962	0.00578743	-	-	AT4G36140.1	disease resistance protein (TIR-NBS-LRR class), putative	A0A0R0E3M0_SOYBN	100	0	NB-ARC domain-containing protein
Glyma.13G061500	2.89547	0.0276221	-1.37006	0.0343791	AT2G43840.2	UDP-glycosyltransferase 74 F1	I1LWM0_SOYBN	100	0	Glycosyltransferase (EC 2.4.1.-)
Glyma.14G083600	2.89284	0.00603241	3.00774	0.00754928	AT5G42930.1	alpha/beta-Hydrolases superfamily protein	K7M5M3_SOYBN	100	0	Lipase_3 domain-containing protein
Glyma.10G061800	2.88541	0.0207696	5.51428	0.0126688	AT1G20030.2	Pathogenesis-related thaumatin superfamily protein	I1L930_SOYBN	100	0	Uncharacterized protein
Glyma.07G186000	2.88187	0.0118846	3.74237	0.00339386	AT1G50090.1	D-aminoacid aminotransferase-like PLP-dependent enzymes superfamily protein	K7L2J8_SOYBN	100	0	Branched-chain-amino-acid aminotransferase (EC 2.6.1.42)
Glyma.08G150500	2.8744	0.0139661	6.26208	0.00490352	AT2G44480.1	beta glucosidase 17	A0A0R0IME8_SOYBN	100	0	Uncharacterized protein
Glyma.14G158600	2.87222	0.0116666	4.5508	0.00467468	AT1G21240.1	wall associated kinase 3	K7M740_SOYBN	100	0	Uncharacterized protein
Glyma.07G088000	2.86702	0.0346142	-	-	-	-	I1KIS7_SOYBN	100	2.1e-86	Uncharacterized protein
Glyma.19G255500	2.86154	0.00536887	-	-	AT5G53130.1	cyclic nucleotide gated channel 1	A0A0R0F3C0_SOYBN	100	0	Cyclic nucleotide-binding domain-containing protein
Glyma.01G036600	2.86127	0.00554815	-	-	AT1G68360.1	C2H2 and C2HC zinc fingers superfamily protein	I1J5E7_SOYBN	100	0	C2H2-type domain-containing protein
Glyma.01G186900	2.85537	0.00821031	-	-	AT4G36950.1	mitogen-activated protein kinase kinase kinase 21	I1J976_SOYBN	100	0	Protein kinase domain-containing protein
Glyma.04G153500	2.85097	0.0193419	3.96572	0.016855	AT3G62690.1	AtL5	I1JWB2_SOYBN	100	4.81e-111	RING-type domain-containing protein
Glyma.16G146700	2.85045	0.00536887	-	-	AT5G14040.1	phosphate transporter 3;1	I1MNN5_SOYBN	100	0	Uncharacterized protein
Glyma.13G248900	2.84859	0.00604913	-	-	AT4G21380.1	receptor kinase 3	I1M2E9_SOYBN	100	0	Receptor-like serine/threonine-protein kinase (EC 2.7.11.1)
Glyma.10G177400	2.8453	0.00919067	-	-	AT5G62280.1	Protein of unknown function (DUF1442)	A0A0R0HZU6_SOYBN	100	8.4e-169	Uncharacterized protein
Glyma.04G099200	2.84476	0.00536887	-	-	AT1G35210.1	-	I1JVB3_SOYBN	100	2.22e-143	Uncharacterized protein
Glyma.16G141000	2.84318	0.00876073	-	-	AT2G18480.1	Major facilitator superfamily protein	I1MNH3_SOYBN	100	0	MFS domain-containing protein
Glyma.01G069000	2.84279	0.00578743	-	-	-	-	I1J684_SOYBN	100	1.42e-82	Uncharacterized protein
Glyma.08G211100	2.84216	0.0145335	1.37986	0.0233039	AT1G80160.1	Lactoylglutathione lyase / glyoxalase I family protein	I1KVC8_SOYBN	100	1.97e-104	VOC domain-containing protein
Glyma.13G295200	2.84194	0.00632719	-	-	AT1G03790.1	Zinc finger C-x8-C-x5-C-x3-H type family protein	K7M2M9_SOYBN	100	3.14e-75	Uncharacterized protein
Glyma.02G029400	2.83909	0.0070925	2.07161	0.0129963	AT1G68360.1	C2H2 and C2HC zinc fingers superfamily protein	I1JBX7_SOYBN	100	0	C2H2-type domain-containing protein
Glyma.15G045200	2.83651	0.0371496	-	-	AT2G28500.1	LOB domain-containing protein 11	I1MDM7_SOYBN	100	3.82e-128	LOB domain-containing protein
Glyma.12G223500	2.83635	0.00536887	1.57812	0.0456905	AT1G23220.1	Dynein light chain type 1 family protein	I1LV00_SOYBN	100	6.62e-111	Dynein light chain
Glyma.18G009800	2.83065	0.00707962	1.49947	0.0251632	AT3G48140.1	B12D protein	I1MYJ0_SOYBN	100	2.59e-63	Uncharacterized protein
Glyma.U032600	2.8168	0.0125784	-	-	-	-	K7LIX2_SOYBN	100	2.56e-63	Uncharacterized protein
Glyma.03G056800	2.81312	0.00943005	-	-	AT5G01370.1	ALC-interacting protein 1	I1JLD7_SOYBN	100	0	VARLMGL domain-containing protein
Glyma.16G102000	2.81235	0.00801623	-	-	AT5G56200.1	C2H2 type zinc finger transcription factor family	I1MML8_SOYBN	100	0	Uncharacterized protein	TF
Glyma.10G066700	2.80321	0.00632719	-	-	AT2G36460.1	Aldolase superfamily protein	I1L983_SOYBN	100	0	Fructose-bisphosphate aldolase (EC 4.1.2.13)
Glyma.09G045600	2.80284	0.0202385	-	-	AT5G24860.1	flowering promoting factor 1	C6TMX3_SOYBN	100	9.33e-71	Uncharacterized protein
Glyma.09G063300	2.79503	0.00732184	-	-	AT5G56980.1	-	I1L1H5_SOYBN	100	0	DUF4408 domain-containing protein
Glyma.09G200500	2.79101	0.00943133	-	-	AT4G15560.1	Deoxyxylulose-5-phosphate synthase	A0A0R0IAU8_SOYBN	100	0	1-deoxy-D-xylulose-5-phosphate synthase (EC 2.2.1.7)
Glyma.09G115200	2.78718	0.0057487	1.45753	0.0367645	AT1G68390.1	Core-2/I-branching beta-1,6-N-acetylglucosaminyltransferase family protein	I1L2P3_SOYBN	100	0	Uncharacterized protein
Glyma.14G049200	2.77526	0.00604913	-	-	AT1G05010.1	ethylene-forming enzyme	I1M7I0_SOYBN	100	0	Fe2OG dioxygenase domain-containing protein
Glyma.01G182200	2.76916	0.00871338	-	-	AT5G66985.1	-	K7K4I9_SOYBN	100	2.13e-57	Uncharacterized protein
Glyma.03G038200	2.75675	0.0113911	1.55122	0.0391141	AT5G05340.1	Peroxidase superfamily protein	I1JKZ9_SOYBN	100	0	Peroxidase (EC 1.11.1.7)
Glyma.19G104200	2.75128	0.0130497	1.62214	0.0208734	AT5G61890.1	Integrase-type DNA-binding superfamily protein	K7MXN6_SOYBN	100	0	AP2/ERF domain-containing protein	TF-AP2/ERF
Glyma.07G025900	2.75013	0.0166218	2.67816	0.0486428	AT1G80660.1	H(+)-ATPase 9	I1KGW2_SOYBN	100	0	Plasma membrane ATPase (EC 7.1.2.1)
Glyma.02G287400	2.744	0.00536887	-	-	AT2G42840.1	protodermal factor 1	A0A0R0L2T2_SOYBN	100	0	Uncharacterized protein
Glyma.02G062900	2.74366	0.0149628	2.98799	0.00411921	AT2G23620.1	methyl esterase 1	I1JCW2_SOYBN	100	0	AB hydrolase-1 domain-containing protein
Glyma.05G099300	2.73149	0.00653344	-	-	AT4G37290.1	-	I1K285_SOYBN	100	1.7e-93	Uncharacterized protein
Glyma.03G044900	2.72381	0.00867713	3.34991	0.0133808	AT5G49040.1	Disease resistance-responsive (dirigent-like protein) family protein	I1JL52_SOYBN	100	1.43e-139	Dirigent protein
Glyma.03G162500	2.72104	0.0140803	4.11383	0.010902	AT2G31230.1	ethylene-responsive element binding factor 15	C6TE23_SOYBN	100	3.4e-174	AP2/ERF domain-containing protein	TF-AP2/ERF
Glyma.02G028800	2.71872	0.00578743	-	-	AT1G59970.1	Matrixin family protein	I1JBX3_SOYBN	100	0	ZnMc domain-containing protein
Glyma.19G138400	2.71701	0.00801865	-	-	AT1G03790.1	Zinc finger C-x8-C-x5-C-x3-H type family protein	A0A0R0ELP6_SOYBN	100	0	Uncharacterized protein
Glyma.18G297500	2.71596	0.00975942	-	-	AT1G13340.1	Regulator of Vps4 activity in the MVB pathway protein	I1N5C7_SOYBN	100	0	Uncharacterized protein
Glyma.05G112700	2.70976	0.0198259	3.303	0.0114493	AT4G17970.1	aluminum-activated, malate transporter 12	I1K2K5_SOYBN	100	0	Uncharacterized protein
Glyma.14G081300	2.7092	0.00603241	6.06109	0.00516497	AT2G26560.1	phospholipase A 2A	I1M8K4_SOYBN	100	0	Patatin (EC 3.1.1.-)
Glyma.07G179900	2.70364	0.0121611	-	-	AT3G19010.1	2-oxoglutarate (2OG) and Fe(II)-dependent oxygenase superfamily protein	I1KL34_SOYBN	100	0	Fe2OG dioxygenase domain-containing protein
Glyma.02G090100	2.70283	0.0122102	-	-	AT1G71140.1	MATE efflux family protein	K7K799_SOYBN	100	0	Protein DETOXIFICATION (Multidrug and toxic compound extrusion protein)
Glyma.17G161000	2.69606	0.0120427	-	-	-	-	K7MLY2_SOYBN	100	8.8e-44	Uncharacterized protein
Glyma.03G162300	2.68412	0.0194029	-	-	AT5G43420.1	RING/U-box superfamily protein	K7KFE9_SOYBN	100	4.02e-107	Uncharacterized protein
Glyma.20G025800	2.68051	0.00832533	1.84918	0.0109121	AT1G18650.1	plasmodesmata callose-binding protein 3	I1NDI3_SOYBN	100	1.22e-126	X8 domain-containing protein
Glyma.03G135400	2.67062	0.0134046	-	-	AT3G21090.1	ABC-2 type transporter family protein	A0A0R0KIN9_SOYBN	100	0	ABC transporter domain-containing protein
Glyma.17G011700	2.67024	0.00771569	3.75446	0.00677261	AT4G22030.1	F-box family protein with a domain of unknown function (DUF295)	I1MR39_SOYBN	100	0	Uncharacterized protein
Glyma.02G186800	2.66344	0.00849152	1.32063	0.0211376	AT5G20950.2	Glycosyl hydrolase family protein	A0A0R0L894_SOYBN	100	0	Uncharacterized protein
Glyma.07G259900	2.64781	0.0111525	3.19373	0.0140837	AT3G20340.1	-	I1KNC5_SOYBN	100	1.86e-91	Uncharacterized protein
Glyma.03G208400	2.64445	0.0128917	-	-	AT3G62990.1	-	I1JQF8_SOYBN	100	9.31e-95	Uncharacterized protein
Glyma.12G238200	2.64379	0.00982935	4.16278	0.00979556	AT2G45400.1	NAD(P)-binding Rossmann-fold superfamily protein	I1LVE6_SOYBN	100	0	Epimerase domain-containing protein
Glyma.14G069700	2.63919	0.0262909	-	-	AT5G37800.1	RHD SIX-LIKE 1	I1M867_SOYBN	100	0	BHLH transcription factor
Glyma.08G031700	2.63675	0.00743201	-	-	AT4G26270.1	phosphofructokinase 3	I1KPV0_SOYBN	100	0	ATP-dependent 6-phosphofructokinase (ATP-PFK) (Phosphofructokinase) (EC 2.7.1.11) (Phosphohexokinase)
Glyma.20G034200	2.63101	0.00578743	-3.01019	0.0182415	AT5G39670.1	Calcium-binding EF-hand family protein	A0A0R0EI74_SOYBN	100	2.42e-139	Uncharacterized protein
Glyma.02G244100	2.62837	0.011337	-	-	AT2G01670.1	nudix hydrolase homolog 17	I1JHV6_SOYBN	100	1.76e-139	Nudix hydrolase domain-containing protein
Glyma.13G248200	2.62783	0.0115785	-	-	AT4G27280.1	Calcium-binding EF-hand family protein	I1M2E4_SOYBN	100	1.41e-79	EF-hand domain-containing protein
Glyma.15G114000	2.6266	0.0129655	-	-	AT1G62420.1	Protein of unknown function (DUF506)	I1MFM7_SOYBN	100	0	Uncharacterized protein
Glyma.01G236700	2.62612	0.0111525	1.92768	0.0220119	AT3G22560.1	Acyl-CoA N-acyltransferases (NAT) superfamily protein	I1JAS1_SOYBN	100	6.66e-126	N-acetyltransferase domain-containing protein
Glyma.14G049000	2.60264	0.00832533	-	-	AT1G05010.1	ethylene-forming enzyme	K7M4Z7_SOYBN	100	0	Fe2OG dioxygenase domain-containing protein
Glyma.09G039900	2.59839	0.0104275	5.0613	0.00549854	AT4G16120.1	COBRA-like protein-7 precursor	I1L0U8_SOYBN	100	0	Uncharacterized protein
Glyma.12G005100	2.59005	0.0346633	2.71535	0.00737357	AT1G62660.1	Glycosyl hydrolases family 32 protein	I1LNS5_SOYBN	100	0	Beta-fructofuranosidase (EC 3.2.1.26)
Glyma.06G318400	2.58858	0.0110689	-	-	AT5G51460.2	Haloacid dehalogenase-like hydrolase (HAD) superfamily protein	I1KFR9_SOYBN	100	0	Trehalose 6-phosphate phosphatase (EC 3.1.3.12)
Glyma.10G170900	2.57963	0.011349	-	-	AT3G02800.1	Tyrosine phosphatase family protein	I1LBW1_SOYBN	100	2.39e-146	TYR_PHOSPHATASE_2 domain-containing protein
Glyma.14G102900	2.57759	0.0154664	-	-	AT1G80840.1	WRKY DNA-binding protein 40	I1M995_SOYBN	100	0	WRKY domain-containing protein	TF-WRKY
Glyma.07G188000	2.57494	0.0156442	-	-	AT5G54530.1	Protein of unknown function, DUF538	I1KLB5_SOYBN	100	6.19e-127	Uncharacterized protein
Glyma.06G258000	2.57189	0.00578743	-1.64461	0.0193254	AT4G27280.1	Calcium-binding EF-hand family protein	I1KE75_SOYBN	100	5.42e-83	EF-hand domain-containing protein
Glyma.04G137100	2.57006	0.00653344	5.11246	0.0117003	-	-	I1JWJ6_SOYBN	100	4.91e-37	Uncharacterized protein
Glyma.07G121900	2.56747	0.00675351	-	-	AT3G60160.1	multidrug resistance-associated protein 9	A0A368UI32_SOYBN	100	0	Uncharacterized protein
Glyma.08G364700	2.56663	0.0108154	-	-	AT1G13340.1	Regulator of Vps4 activity in the MVB pathway protein	I1KZL0_SOYBN	100	0	Uncharacterized protein
Glyma.09G050800	2.56606	0.00578743	-	-	AT4G20070.1	allantoate amidohydrolase	AAH2_SOYBN	100	0	Allantoate deiminase 2 (EC 3.5.3.9) (Allantoate amidohydrolase 2) (GmAAH2)
Glyma.10G295200	2.56528	0.00604913	2.81421	0.017935	AT5G22990.1	C2H2-like zinc finger protein	I1LFI1_SOYBN	100	0	C2H2-type domain-containing protein
Glyma.11G095100	2.55741	0.0174858	1.93923	0.0239918	AT4G16260.1	Glycosyl hydrolase superfamily protein	I1LIL5_SOYBN	100	0	(1->3)-beta-glucan endohydrolase (EC 3.2.1.39) (Beta-1,3-endoglucanase)
Glyma.13G065200	2.55724	0.00536887	-	-	-	-	A0A0R0GUC7_SOYBN	100	9.42e-87	Uncharacterized protein
Glyma.03G117800	2.55703	0.00672168	-	-	AT3G60520.1	-	I1JMW4_SOYBN	100	1.55e-93	Uncharacterized protein
Glyma.13G035900	2.55124	0.00536887	-	-	AT1G21230.1	wall associated kinase 5	K7LY31_SOYBN	100	0	Uncharacterized protein
Glyma.01G206400	2.54863	0.00841583	1.51231	0.0381854	AT5G60900.1	receptor-like protein kinase 1	I1J9S9_SOYBN	100	0	Receptor-like serine/threonine-protein kinase (EC 2.7.11.1)
Glyma.02G006200	2.54692	0.00604913	-	-	AT3G23240.1	ethylene response factor 1	I1JB91_SOYBN	100	7.38e-153	AP2/ERF domain-containing protein	TF-AP2/ERF
Glyma.02G135100	2.54612	0.0341261	-	-	AT1G49570.1	Peroxidase superfamily protein	I1JEX2_SOYBN	100	0	Peroxidase (EC 1.11.1.7)
Glyma.07G137900	2.54561	0.0328738	-	-	-	-	K7L1K2_SOYBN	100	1.73e-75	Uncharacterized protein
Glyma.02G183400	2.54433	0.0149479	-	-	AT1G66910.1	Protein kinase superfamily protein	A0A0R0KYG5_SOYBN	100	0	GUB_WAK_bind domain-containing protein
Glyma.18G293200	2.53554	0.00792761	-	-	AT2G04090.1	MATE efflux family protein	A0A0R0FEQ9_SOYBN	100	0	Uncharacterized protein
Glyma.20G180200	2.52406	0.0125007	3.94814	0.00677261	-	-	K7N477_SOYBN	100	1.95e-47	Uncharacterized protein
Glyma.01G043100	2.51859	0.0208227	-	-	AT4G36950.1	mitogen-activated protein kinase kinase kinase 21	I1J5L5_SOYBN	100	0	Protein kinase domain-containing protein
Glyma.17G015300	2.51505	0.0409247	-	-	AT4G04880.1	adenosine/AMP deaminase family protein	A0A0R0F6Y7_SOYBN	100	0	A_deaminase domain-containing protein (Fragment)
Glyma.17G088500	2.51226	0.00821031	-	-	AT5G33320.1	Glucose-6-phosphate/phosphate translocator-related	I1MTG4_SOYBN	100	0	TPT domain-containing protein
Glyma.12G042000	2.50204	0.0198103	-	-	AT2G17080.1	Arabidopsis protein of unknown function (DUF241)	I1LQ21_SOYBN	100	0	Uncharacterized protein
Glyma.14G052000	2.50166	0.00536887	1.87877	0.0310831	AT2G05380.2	glycine-rich protein 3 short isoform	I1M7K7_SOYBN	100	8.94e-86	Uncharacterized protein
Glyma.13G085800	2.48729	0.00536887	-	-	-	-	C6T1B9_SOYBN	100	6.16e-56	Uncharacterized protein
Glyma.02G183300	2.48694	0.0176971	-	-	AT5G38280.1	PR5-like receptor kinase	A0A0R0KYI6_SOYBN	100	0	Protein kinase domain-containing protein
Glyma.13G188200	2.4848	0.026418	-	-	-	-	A0A0R0GQT8_SOYBN	100	1.76e-48	Uncharacterized protein
Glyma.09G049300	2.48458	0.00677868	4.32608	0.00580069	AT4G37340.1	cytochrome P450, family 81, subfamily D, polypeptide 3	I1L139_SOYBN	100	0	Uncharacterized protein
Glyma.15G011000	2.47374	0.0129399	-	-	AT5G11420.1	Protein of unknown function, DUF642	I1MCI8_SOYBN	100	0	Uncharacterized protein
Glyma.01G122800	2.46725	0.0166644	-	-	AT3G51860.1	cation exchanger 3	I1J7G3_SOYBN	100	0	Vacuolar cation/proton exchanger
Glyma.10G223200	2.46662	0.0171347	-	-	AT5G61890.1	Integrase-type DNA-binding superfamily protein	I1LDE7_SOYBN	100	0	AP2/ERF domain-containing protein	TF-AP2/ERF
Glyma.04G054200	2.46474	0.00758876	-	-	AT5G26170.1	WRKY DNA-binding protein 50	I1JTZ8_SOYBN	100	1.2e-119	WRKY domain-containing protein	TF-WRKY
Glyma.18G040500	2.46331	0.00653344	-	-	AT5G37710.1	alpha/beta-Hydrolases superfamily protein	I1MZE6_SOYBN	100	0	Uncharacterized protein
Glyma.06G301000	2.4597	0.00653344	-	-	AT5G54510.1	Auxin-responsive GH3 family protein	I1KF90_SOYBN	100	0	Uncharacterized protein
Glyma.19G030500	2.45687	0.00635002	1.50206	0.00950242	AT5G39090.1	HXXXD-type acyl-transferase family protein	A7BID0_SOYBN	100	0	Malonyl-CoA:isoflavone 7-O-glucoside-6''-O-malonyltransferase
Glyma.05G234500	2.45669	0.00578743	-	-	AT1G18400.1	BR enhanced expression 1	I1K5R2_SOYBN	100	0	BHLH domain-containing protein
Glyma.12G054200	2.45546	0.00769478	1.69238	0.0226894	AT2G44480.1	beta glucosidase 17	A0A0R0H2R3_SOYBN	100	0	Uncharacterized protein
Glyma.08G177300	2.44736	0.00820844	-	-	AT5G64300.1	GTP cyclohydrolase II	A0A0R4J3U8_SOYBN	100	0	GTP cyclohydrolase II (EC 3.5.4.25) (GTP cyclohydrolase-2)
Glyma.13G231200	2.44555	0.0125582	8.79835	0.00531132	AT4G18540.1	-	I1M1V2_SOYBN	100	0	Uncharacterized protein
Glyma.02G028700	2.4413	0.00604913	-	-	AT1G59970.1	Matrixin family protein	A0A0R0KY07_SOYBN	100	0	ZnMc domain-containing protein
Glyma.01G244200	2.4378	0.00641563	1.6663	0.0241666	AT1G49820.1	S-methyl-5-thioribose kinase	K7K5M7_SOYBN	100	0	Uncharacterized protein
Glyma.16G014700	2.43244	0.0145777	-	-	AT1G72310.1	RING/U-box superfamily protein	C6T1J3_SOYBN	100	1.58e-107	RING-type domain-containing protein
Glyma.17G184000	2.43238	0.0106838	-	-	AT2G24030.1	zinc ion binding;nucleic acid binding	A0A0R0FPC3_SOYBN	100	2.88e-109	Uncharacterized protein (Fragment)
Glyma.01G056100	2.43041	0.0137257	2.52583	0.00490352	AT1G17020.1	senescence-related gene 1	A0A0R0LC36_SOYBN	100	0	Fe2OG dioxygenase domain-containing protein
Glyma.14G015300	2.42852	0.00615915	-	-	AT3G13080.1	multidrug resistance-associated protein 3	I1M6I4_SOYBN	100	0	Uncharacterized protein
Glyma.17G009800	2.42747	0.00603241	1.1017	0.043506	AT1G05010.1	ethylene-forming enzyme	I1MR21_SOYBN	100	0	Fe2OG dioxygenase domain-containing protein
Glyma.04G058100	2.42681	0.0291528	-	-	AT5G42830.1	HXXXD-type acyl-transferase family protein	I1JU38_SOYBN	100	0	Uncharacterized protein
Glyma.04G139100	2.42323	0.017136	-	-	AT4G27300.1	S-locus lectin protein kinase family protein	A0A0R0KD14_SOYBN	100	0	Receptor-like serine/threonine-protein kinase (EC 2.7.11.1)
Glyma.02G009400	2.41844	0.00550673	-	-	-	-	C6T5J0_SOYBN	100	7.61e-82	Uncharacterized protein
Glyma.18G205600	2.4152	0.00604913	-	-	AT2G33020.1	receptor like protein 24	I1N313_SOYBN	100	0	LRRNT_2 domain-containing protein
Glyma.07G262200	2.4122	0.00957187	4.63085	0.00353109	AT4G22030.1	F-box family protein with a domain of unknown function (DUF295)	I1KNF6_SOYBN	100	0	Uncharacterized protein
Glyma.20G212700	2.40468	0.0370902	-	-	AT5G62280.1	Protein of unknown function (DUF1442)	I1NIC6_SOYBN	100	8.79e-168	Uncharacterized protein
Glyma.01G132600	2.40455	0.0198021	-	-	AT2G38540.1	lipid transfer protein 1	C6SVW1_SOYBN	100	2.69e-87	Non-specific lipid-transfer protein
Glyma.09G146800	2.39643	0.011197	2.63381	0.0125526	AT4G23030.1	MATE efflux family protein	K7LDZ6_SOYBN	100	0	Protein DETOXIFICATION (Multidrug and toxic compound extrusion protein)
Glyma.10G181000	2.39331	0.00578743	3.04105	0.0112512	AT4G14380.1	-	I1LC56_SOYBN	100	2.19e-130	Uncharacterized protein
Glyma.02G227100	2.38917	0.00724634	-	-	AT5G58630.1	-	K7KA67_SOYBN	100	0	Uncharacterized protein
Glyma.18G188000	2.38744	0.0105021	-	-	AT3G55610.1	delta 1-pyrroline-5-carboxylate synthase 2	K7MTA0_SOYBN	100	0	Delta-1-pyrroline-5-carboxylate synthase [Includes: Glutamate 5-kinase (GK) (EC 2.7.2.11) (Gamma-glutamyl kinase); Gamma-glutamyl phosphate reductase (GPR) (EC 1.2.1.41) (Glutamate-5-semialdehyde dehydrogenase) (Glutamyl-gamma-semialdehyde dehydrogenase)]
Glyma.09G064200	2.38685	0.00578743	-	-	AT5G56960.1	basic helix-loop-helix (bHLH) DNA-binding family protein	K7LC61_SOYBN	100	0	BHLH domain-containing protein
Glyma.02G032700	2.38468	0.0134509	-	-	AT1G60060.1	Serine/threonine-protein kinase WNK (With No Lysine)-related	I1JC07_SOYBN	100	0	bHLH-MYC_N domain-containing protein
Glyma.13G267000	2.38412	0.0170351	2.66804	0.0407722	-	-	I1M2Y2_SOYBN	100	2.42e-50	Uncharacterized protein
Glyma.13G045700	2.38359	0.00582052	4.53217	0.00880767	AT3G02570.1	Mannose-6-phosphate isomerase, type I	I1LX30_SOYBN	100	0	Mannose-6-phosphate isomerase (EC 5.3.1.8)
Glyma.19G088200	2.37854	0.0107682	3.65453	0.00834768	AT1G76650.1	calmodulin-like 38	A0A0R0EWC3_SOYBN	100	2.32e-97	Uncharacterized protein
Glyma.04G245000	2.37176	0.00614898	1.62842	0.021528	AT1G21550.1	Calcium-binding EF-hand family protein	A0A0R0KC76_SOYBN	100	4.69e-111	Uncharacterized protein
Glyma.06G220800	2.37103	0.00955784	4.89709	0.00677261	AT5G20230.1	blue-copper-binding protein	I1KDD0_SOYBN	100	3.97e-122	Phytocyanin domain-containing protein
Glyma.08G249400	2.36565	0.014144	-	-	AT5G39000.1	Malectin/receptor-like protein kinase family protein	A0A0R0IXG3_SOYBN	100	0	Protein kinase domain-containing protein
Glyma.19G238900	2.36286	0.0216744	-	-	AT1G54870.1	NAD(P)-binding Rossmann-fold superfamily protein	A0A0R0F3X6_SOYBN	100	0	Uncharacterized protein
Glyma.12G197500	2.36101	0.0249201	-	-	AT4G16730.1	terpene synthase 02	K7LVZ2_SOYBN	100	0	Uncharacterized protein
Glyma.14G178300	2.35601	0.0164902	3.50357	0.00522001	AT3G02820.1	zinc knuckle (CCHC-type) family protein	A0A0R0GPQ8_SOYBN	100	9.91e-179	CCHC-type domain-containing protein
Glyma.12G144600	2.34593	0.0253552	-	-	AT2G36110.1	Polynucleotidyl transferase, ribonuclease H-like superfamily protein	C6T412_SOYBN	100	2.83e-156	3'-5' exonuclease domain-containing protein
Glyma.04G019200	2.34412	0.0157676	1.92951	0.0284946	AT1G47670.1	Transmembrane amino acid transporter family protein	K7KHN9_SOYBN	100	0	Aa_trans domain-containing protein
Glyma.15G063400	2.34328	0.00536887	-	-	AT5G56260.1	Ribonuclease E inhibitor RraA/Dimethylmenaquinone methyltransferase	I1ME62_SOYBN	100	6.59e-155	4-hydroxy-4-methyl-2-oxoglutarate aldolase (HMG aldolase) (EC 4.1.1.112) (EC 4.1.3.17) (Oxaloacetate decarboxylase)
Glyma.13G084600	2.34095	0.0166602	-	-	AT1G77810.2	Galactosyltransferase family protein	I1LW28_SOYBN	100	0	Hexosyltransferase (EC 2.4.1.-)
Glyma.04G230500	2.33712	0.00536887	-	-	AT3G47570.1	Leucine-rich repeat protein kinase family protein	I1JYK3_SOYBN	100	0	Protein kinase domain-containing protein
Glyma.05G041100	2.33465	0.0156072	1.431	0.0229414	AT5G47740.1	Adenine nucleotide alpha hydrolases-like superfamily protein	K7KMT2_SOYBN	100	0	Usp domain-containing protein
Glyma.03G002700	2.33099	0.00867995	5.73589	0.0037596	AT5G35370.1	S-locus lectin protein kinase family protein	K7KBW2_SOYBN	100	0	Receptor-like serine/threonine-protein kinase (EC 2.7.11.1)
Glyma.19G025200	2.32744	0.0128376	-	-	AT2G43840.2	UDP-glycosyltransferase 74 F1	I1N672_SOYBN	100	0	Glycosyltransferase (EC 2.4.1.-)
Glyma.06G137000	2.3256	0.0125414	-	-	AT5G24530.1	2-oxoglutarate (2OG) and Fe(II)-dependent oxygenase superfamily protein	I1KB21_SOYBN	100	0	Fe2OG dioxygenase domain-containing protein
Glyma.03G233800	2.31072	0.00938195	1.81027	0.0499501	AT1G09155.1	phloem protein 2-B15	I1JR81_SOYBN	100	0	F-box domain-containing protein
Glyma.08G273100	2.30865	0.0186628	1.83166	0.00551772	AT4G37870.1	phosphoenolpyruvate carboxykinase 1	A0A0R0IZ72_SOYBN	100	0	Phosphoenolpyruvate carboxykinase (ATP) (EC 4.1.1.49)
Glyma.04G137600	2.30837	0.00604913	-	-	AT3G57040.1	response regulator 9	A0A0R0KCZ8_SOYBN	100	1.56e-135	Response regulatory domain-containing protein	TF
Glyma.09G062400	2.30824	0.0134509	-5.71517	0.0124478	AT5G06710.1	homeobox from Arabidopsis thaliana	K7LC40_SOYBN	100	1.73e-174	Homeobox domain-containing protein	TF-Homeobox
Glyma.05G007600	2.30768	0.00578743	-	-	AT5G14760.1	L-aspartate oxidase	I1K1F9_SOYBN	100	0	L-aspartate oxidase (EC 1.4.3.16)
Glyma.06G021700	2.30669	0.0107264	-	-	AT1G20190.1	expansin 11	I1K7H3_SOYBN	100	0	Expansin
Glyma.19G132700	2.30405	0.00824033	-	-	-	-	I1N8V0_SOYBN	100	2.95e-61	Uncharacterized protein
Glyma.11G070500	2.30095	0.00755595	1.81319	0.0368815	AT4G39230.1	NmrA-like negative transcriptional regulator family protein	IFR_SOYBN	100	0	Isoflavone reductase (GmIFR) (EC 1.3.1.45) (2'-hydroxyisoflavone reductase) (NADPH:isoflavone oxidoreductase)
Glyma.14G061800	2.2984	0.0107326	-	-	AT2G39980.1	HXXXD-type acyl-transferase family protein	I1M7X5_SOYBN	100	0	Uncharacterized protein
Glyma.03G117500	2.2982	0.0151881	-	-	AT1G02065.1	squamosa promoter binding protein-like 8	I1JMV9_SOYBN	100	0	SBP-type domain-containing protein
Glyma.20G134200	2.29792	0.013088	-	-	AT4G33840.1	Glycosyl hydrolase family 10 protein	I1NG31_SOYBN	100	0	GH10 domain-containing protein
Glyma.07G151900	2.2969	0.0132199	2.8302	0.00611388	AT1G02850.5	beta glucosidase 11	A0A0R0J3R1_SOYBN	100	0	Uncharacterized protein
Glyma.18G199100	2.29555	0.0490498	-	-	AT4G08850.1	Leucine-rich repeat receptor-like protein kinase family protein	K7MTG5_SOYBN	100	3.02e-123	Protein kinase domain-containing protein
Glyma.06G105600	2.29268	0.00869853	2.11022	0.0150935	AT1G22170.1	Phosphoglycerate mutase family protein	A0A0R0JQ89_SOYBN	100	0	Phosphoglycerate mutase (2,3-diphosphoglycerate-dependent) (EC 5.4.2.11)
Glyma.19G261100	2.28954	0.00982935	-	-	AT2G46860.1	pyrophosphorylase 3	K7N0F4_SOYBN	100	5.04e-158	Inorganic diphosphatase (EC 3.6.1.1)
Glyma.17G008000	2.28693	0.00705547	-	-	AT5G47530.1	Auxin-responsive family protein	I1MR00_SOYBN	100	0	Cytochrome b561 and DOMON domain-containing protein
Glyma.09G159900	2.28545	0.00772458	-	-	AT3G02645.1	Plant protein of unknown function (DUF247)	K7LE80_SOYBN	100	0	Uncharacterized protein
Glyma.17G030000	2.27413	0.0058804	-	-	AT1G24020.1	MLP-like protein 423	I1MRM4_SOYBN	100	3.14e-117	Bet_v_1 domain-containing protein
Glyma.09G269400	2.27319	0.0118197	3.82879	0.046063	AT2G45400.1	NAD(P)-binding Rossmann-fold superfamily protein	I1L6V2_SOYBN	100	0	Epimerase domain-containing protein
Glyma.04G097900	2.27289	0.00943133	1.77901	0.0133808	AT5G65380.1	MATE efflux family protein	I1JVA1_SOYBN	100	0	Protein DETOXIFICATION (Multidrug and toxic compound extrusion protein)
Glyma.12G093700	2.27138	0.00677868	-	-	AT3G52460.1	hydroxyproline-rich glycoprotein family protein	K7LTW9_SOYBN	100	9.84e-165	Uncharacterized protein
Glyma.13G268100	2.26197	0.0149716	-	-	AT3G47570.1	Leucine-rich repeat protein kinase family protein	K7M260_SOYBN	100	0	Protein kinase domain-containing protein
Glyma.01G013500	2.26116	0.0428704	-	-	AT4G21410.1	cysteine-rich RLK (RECEPTOR-like protein kinase) 29	K7K178_SOYBN	100	0	Uncharacterized protein
Glyma.03G038100	2.25783	0.0308165	2.07736	0.0124765	AT5G05340.1	Peroxidase superfamily protein	I1JKZ8_SOYBN	100	0	Peroxidase (EC 1.11.1.7)
Glyma.03G003000	2.25733	0.008322	-1.05157	0.0473992	AT2G19130.1	S-locus lectin protein kinase family protein	I1JK11_SOYBN	100	0	Receptor-like serine/threonine-protein kinase (EC 2.7.11.1)
Glyma.04G230300	2.2527	0.0155642	-	-	AT3G47110.1	Leucine-rich repeat protein kinase family protein	K7KLU1_SOYBN	100	0	Protein kinase domain-containing protein
Glyma.09G281800	2.25177	0.0100841	3.56495	0.00711615	AT5G54160.1	O-methyltransferase 1	A0A0R0IEJ6_SOYBN	100	0	Uncharacterized protein
Glyma.18G247700	2.25052	0.00578743	-	-	AT5G51160.1	Ankyrin repeat family protein	A0A0R0F407_SOYBN	100	1.06e-113	PGG domain-containing protein
Glyma.12G023000	2.24874	0.0137536	-	-	AT1G29450.1	SAUR-like auxin-responsive protein family	I1LPF3_SOYBN	100	5.92e-104	Uncharacterized protein
Glyma.13G353600	2.2486	0.0245026	-	-	-	-	K7M3Q7_SOYBN	100	3.01e-29	Uncharacterized protein
Glyma.17G147500	2.24503	0.0130157	1.58495	0.0187377	AT4G17030.1	expansin-like B1	I1MV71_SOYBN	100	0	Uncharacterized protein
Glyma.03G015900	2.24162	0.00582052	2.0667	0.0140837	AT2G45760.1	BON association protein 2	K7KC77_SOYBN	100	9.3e-136	C2 domain-containing protein
Glyma.08G142400	2.24065	0.00578743	-	-	AT5G64810.1	WRKY DNA-binding protein 51	C6TDN9_SOYBN	100	5.85e-138	WRKY domain-containing protein	TF-WRKY
Glyma.08G235300	2.24043	0.0329106	5.55388	0.0031731	AT1G17860.1	Kunitz family trypsin and protease inhibitor protein	I1KW53_SOYBN	100	5.64e-156	Uncharacterized protein
Glyma.09G188800	2.23799	0.0421475	-	-	-	-	I1L4G5_SOYBN	100	2.25e-93	Uncharacterized protein
Glyma.11G094900	2.2334	0.0146323	-	-	AT4G16260.1	Glycosyl hydrolase superfamily protein	K7LNT9_SOYBN	100	8.09e-165	(1->3)-beta-glucan endohydrolase (EC 3.2.1.39) (Beta-1,3-endoglucanase)
Glyma.10G008600	2.23316	0.00604913	1.98902	0.020822	AT2G31335.1	-	I1L7K2_SOYBN	100	7.21e-51	Uncharacterized protein
Glyma.12G200000	2.23131	0.0297637	-2.67094	0.0268295	AT1G03940.1	HXXXD-type acyl-transferase family protein	I1LUB9_SOYBN	100	0	Uncharacterized protein
Glyma.01G143500	2.22852	0.0116666	1.57603	0.0182556	AT5G62020.1	heat shock transcription factor B2A	I1J7X9_SOYBN	100	2.88e-157	HSF_DOMAIN domain-containing protein	TF-HSF
Glyma.10G295300	2.2284	0.0090148	1.50221	0.0334284	AT2G18950.1	homogentisate phytyltransferase 1	G4DT_SOYBN	100	0	Glycinol 4-dimethylallyltransferase (EC 2.5.1.36) (Dimethylallyl diphosphate:(6aS,11aS)-(-)-3,9,6a-trihydroxypterocarpan ((-)-glycinol) 4-dimethylallyltransferase) (Glyceollin synthase) (Pterocarpan 4-dimethylallyltransferase)
Glyma.18G256900	2.22441	0.00578743	4.94129	0.0103561	-	-	A0A0R0F4T2_SOYBN	100	0	PQQ_3 domain-containing protein
Glyma.13G265700	2.22376	0.00636591	-	-	AT3G14840.2	Leucine-rich repeat transmembrane protein kinase	A0A0R0H322_SOYBN	100	0	Protein kinase domain-containing protein (Fragment)
Glyma.19G189300	2.21939	0.0108343	-	-	AT5G03795.1	Exostosin family protein	I1NAG9_SOYBN	100	0	Exostosin domain-containing protein
Glyma.16G128700	2.21858	0.0114032	8.35313	0.0243112	AT3G51240.1	flavanone 3-hydroxylase	I1MN61_SOYBN	100	0	Fe2OG dioxygenase domain-containing protein
Glyma.18G266000	2.21767	0.0193872	-	-	AT3G02100.1	UDP-Glycosyltransferase superfamily protein	I1N4J4_SOYBN	100	0	Uncharacterized protein
Glyma.16G039600	2.21498	0.0155771	-	-	AT2G19070.1	spermidine hydroxycinnamoyl transferase	I1ML04_SOYBN	100	0	Uncharacterized protein
Glyma.08G107500	2.2144	0.00705547	2.70384	0.016955	AT4G15550.1	indole-3-acetate beta-D-glucosyltransferase	I1KS53_SOYBN	100	0	Glycosyltransferase (EC 2.4.1.-)
Glyma.U020900	2.21412	0.00919067	-	-	AT1G07900.1	LOB domain-containing protein 1	I1LQZ6_SOYBN	95.349	5.96e-123	LOB domain-containing protein
Glyma.05G080500	2.21248	0.0130895	-	-	AT3G50520.1	Phosphoglycerate mutase family protein	K7KNS8_SOYBN	100	6.53e-177	Uncharacterized protein
Glyma.10G172200	2.21012	0.00740725	-	-	AT1G32900.1	UDP-Glycosyltransferase superfamily protein	I1LBX4_SOYBN	100	0	Starch synthase, chloroplastic/amyloplastic (EC 2.4.1.-)
Glyma.18G239600	2.20717	0.00677868	-	-	AT1G16130.1	wall associated kinase-like 2	K7MUF0_SOYBN	100	0	Protein kinase domain-containing protein
Glyma.04G004500	2.20624	0.00720566	-	-	AT4G34950.1	Major facilitator superfamily protein	I1JSE9_SOYBN	100	0	Nodulin-like domain-containing protein
Glyma.04G244000	2.20588	0.0411089	-	-	AT1G21270.1	wall-associated kinase 2	K7KM50_SOYBN	100	0	Uncharacterized protein
Glyma.13G070900	2.20501	0.00943133	4.70678	0.00432921	AT3G01420.1	Peroxidase superfamily protein	I1LWD6_SOYBN	100	0	Uncharacterized protein
Glyma.07G250500	2.2014	0.0137536	-	-	AT5G18600.1	Thioredoxin superfamily protein	I1KN22_SOYBN	100	3.08e-72	Glutaredoxin domain-containing protein
Glyma.09G244400	2.19877	0.0130902	-	-	AT1G55190.1	PRA1 (Prenylated rab acceptor) family protein	K7LFV2_SOYBN	100	1.78e-144	PRA1 family protein
Glyma.13G337500	2.19665	0.0102163	-	-	AT1G07530.1	SCARECROW-like 14	A0A0R0GY58_SOYBN	100	0	GRAS domain-containing protein (Fragment)	TF-GRAS
Glyma.13G152900	2.19641	0.00536887	-	-	AT1G65890.1	acyl activating enzyme 12	I1LM68_SOYBN	100	0	Uncharacterized protein
Glyma.11G252700	2.19519	0.00554815	-	-	AT1G14780.1	MAC/Perforin domain-containing protein	I1LN51_SOYBN	100	0	MACPF domain-containing protein
Glyma.01G230900	2.19404	0.008479	1.49624	0.0103952	AT4G10040.1	cytochrome c-2	C6SX87_SOYBN	100	7.4e-83	Cytochrome c domain-containing protein
Glyma.19G174000	2.18921	0.0121719	2.34442	0.0197894	AT2G37430.1	C2H2 and C2HC zinc fingers superfamily protein	I1NA08_SOYBN	100	1.34e-126	Uncharacterized protein
Glyma.19G152300	2.18575	0.00604913	-	-	AT2G48010.1	receptor-like kinase in in flowers 3	I1N9D6_SOYBN	100	0	Protein kinase domain-containing protein
Glyma.08G244800	2.18388	0.0123537	1.07246	0.04274	AT3G02100.1	UDP-Glycosyltransferase superfamily protein	I1KWD9_SOYBN	100	0	EF-hand domain-containing protein
Glyma.07G243500	2.18323	0.011197	1.82726	0.0182415	AT1G24020.1	MLP-like protein 423	I1KMV0_SOYBN	100	2.25e-117	Bet_v_1 domain-containing protein
Glyma.07G108200	2.18321	0.00603241	-	-	AT2G19130.1	S-locus lectin protein kinase family protein	A0A0R0J260_SOYBN	100	0	Receptor-like serine/threonine-protein kinase (EC 2.7.11.1)
Glyma.17G093500	2.17974	0.0162156	2.27274	0.0264786	AT1G19020.1	-	I1MTL4_SOYBN	100	6.51e-56	Uncharacterized protein
Glyma.14G145900	2.17932	0.0129088	3.06923	0.0111387	AT5G11580.1	Regulator of chromosome condensation (RCC1) family protein	I1MA07_SOYBN	100	0	Uncharacterized protein
Glyma.10G165800	2.17305	0.011197	1.72105	0.0283648	AT3G23250.1	myb domain protein 15	A0A0R0HUA7_SOYBN	100	1.16e-157	Uncharacterized protein	TF-MYB
Glyma.13G308800	2.17251	0.0063559	-	-	AT5G54970.1	-	I1M444_SOYBN	100	4.44e-83	Uncharacterized protein
Glyma.19G094100	2.17061	0.00759891	-	-	AT5G13080.1	WRKY DNA-binding protein 75	A0A0R4J614_SOYBN	100	4.04e-141	WRKY domain-containing protein	TF-WRKY
Glyma.09G272100	2.16723	0.0178073	-	-	AT2G34930.1	disease resistance family protein / LRR family protein	A0A0R0IE26_SOYBN	100	0	LRRNT_2 domain-containing protein
Glyma.08G264800	2.16292	0.00943594	1.43763	0.0140837	AT1G30820.1	CTP synthase family protein	I1KWW6_SOYBN	100	0	CTP synthase (EC 6.3.4.2) (UTP--ammonia ligase)
Glyma.11G129900	2.15916	0.00615915	2.19176	0.0155109	AT2G44480.1	beta glucosidase 17	I1LJS4_SOYBN	100	0	Uncharacterized protein
Glyma.06G310700	2.15881	0.0181734	1.46517	0.0325123	AT5G07050.1	nodulin MtN21 /EamA-like transporter family protein	I1KFJ6_SOYBN	100	0	WAT1-related protein
Glyma.07G008300	2.15829	0.00604913	-	-	AT4G33050.3	calmodulin-binding family protein	K7KYX2_SOYBN	100	0	Uncharacterized protein
Glyma.04G021600	2.15709	0.00578743	-	-	AT1G20190.1	expansin 11	A0A0R4J337_SOYBN	100	0	Expansin
Glyma.01G211800	2.15611	0.0118846	3.05563	0.00463385	AT4G39230.1	NmrA-like negative transcriptional regulator family protein	I1M622_SOYBN	100	0	Isoflavone reductase
Glyma.17G245200	2.15435	0.00677868	-	-	AT4G37260.1	myb domain protein 73	K7MNR7_SOYBN	100	0	Uncharacterized protein	TF-MYB
Glyma.11G247500	2.15193	0.00916042	1.12169	0.0430361	AT3G48140.1	B12D protein	I1LNB8_SOYBN	100	1.77e-63	Uncharacterized protein
Glyma.12G022900	2.15152	0.0130895	-	-	AT1G29500.1	SAUR-like auxin-responsive protein family	A0A0R0H9R0_SOYBN	100	1.74e-71	Uncharacterized protein
Glyma.15G088000	2.15034	0.00578743	-	-	AT1G16030.1	heat shock protein 70B	A0A0R0FY49_SOYBN	100	0	Uncharacterized protein
Glyma.12G004500	2.14549	0.0120474	-	-	AT5G51520.1	Plant invertase/pectin methylesterase inhibitor superfamily protein	I1LNR9_SOYBN	100	9.22e-158	PMEI domain-containing protein
Glyma.15G156200	2.13493	0.0326285	-	-	AT3G10410.1	SERINE CARBOXYPEPTIDASE-LIKE 49	I1MGT5_SOYBN	100	0	Carboxypeptidase (EC 3.4.16.-)
Glyma.11G036500	2.13282	0.00653344	1.19249	0.0299363	AT4G17500.1	ethylene responsive element binding factor 1	K7LMW6_SOYBN	100	0	AP2/ERF domain-containing protein	TF-AP2/ERF
Glyma.13G095800	2.13032	0.011389	-	-	AT5G57500.1	Galactosyltransferase family protein	I1LVS2_SOYBN	100	0	Hexosyltransferase (EC 2.4.1.-)
Glyma.09G179100	2.13029	0.0130109	-	-	AT3G18200.1	nodulin MtN21 /EamA-like transporter family protein	K7LEL2_SOYBN	100	0	WAT1-related protein
Glyma.15G145600	2.13027	0.0442903	-	-	AT1G24020.2	MLP-like protein 423	C6T3L5_SOYBN	100	3.05e-111	Bet_v_1 domain-containing protein
Glyma.10G010300	2.12493	0.0192855	-	-	AT5G49620.1	myb domain protein 78	I1L7M3_SOYBN	100	3.47e-177	Uncharacterized protein	TF-MYB
Glyma.18G229800	2.12378	0.00578743	-	-	AT2G45790.1	phosphomannomutase	A0A0R0FD94_SOYBN	100	0	Phosphomannomutase (EC 5.4.2.8)
Glyma.06G262700	2.12233	0.00579558	1.27753	0.0249888	AT4G21380.1	receptor kinase 3	I1KEC5_SOYBN	100	0	Receptor-like serine/threonine-protein kinase (EC 2.7.11.1)
Glyma.08G118700	2.11717	0.00808292	1.32094	0.0221873	AT2G29420.1	glutathione S-transferase tau 7	A0A0B5EA67_SOYBN	100	6.67e-170	Tau class glutathione S-transferase
Glyma.01G202000	2.10902	0.0193995	-	-	AT2G38740.1	Haloacid dehalogenase-like hydrolase (HAD) superfamily protein	C6T7T3_SOYBN	100	0	Uncharacterized protein
Glyma.03G129300	2.10361	0.0116666	-	-	AT2G41380.1	S-adenosyl-L-methionine-dependent methyltransferases superfamily protein	I1JN67_SOYBN	100	0	Methyltransf_11 domain-containing protein
Glyma.06G088300	2.09542	0.0104393	1.03664	0.0319395	AT1G10010.1	amino acid permease 8	A0A0R4J3H8_SOYBN	100	0	Aa_trans domain-containing protein
Glyma.16G137300	2.09284	0.00536887	-	-	AT5G17680.1	disease resistance protein (TIR-NBS-LRR class), putative	I1MND5_SOYBN	100	0	ADP-ribosyl cyclase/cyclic ADP-ribose hydrolase (EC 3.2.2.6)
Glyma.13G295000	2.09221	0.0108504	-	-	AT5G53970.1	Tyrosine transaminase family protein	I1M3R0_SOYBN	100	0	Aminotran_1_2 domain-containing protein
Glyma.13G029300	2.09189	0.0226682	-	-	AT5G08020.1	RPA70-kDa subunit B	K7LYS6_SOYBN	100	0	Rep_fac-A_C domain-containing protein
Glyma.11G180000	2.0881	0.0171157	-	-	AT1G54490.1	exoribonuclease 4	A0A0R0HRZ9_SOYBN	100	0	5'-3' exoribonuclease (EC 3.1.13.-)
Glyma.06G154700	2.08469	0.0100256	-	-	AT1G21390.1	embryo defective 2170	I1KBK7_SOYBN	100	0	Uncharacterized protein
Glyma.18G085400	2.08342	0.0454801	-	-	AT5G55480.1	SHV3-like 1	K7MQP4_SOYBN	100	0	Glycerophosphodiester phosphodiesterase (EC 3.1.4.46)
Glyma.15G170500	2.08048	0.00536887	1.57153	0.0395164	AT5G56960.1	basic helix-loop-helix (bHLH) DNA-binding family protein	K7MBY3_SOYBN	100	0	BHLH domain-containing protein
Glyma.16G136600	2.07971	0.00536887	-	-	AT5G17680.1	disease resistance protein (TIR-NBS-LRR class), putative	K7MH77_SOYBN	100	0	ADP-ribosyl cyclase/cyclic ADP-ribose hydrolase (EC 3.2.2.6)
Glyma.03G147800	2.0797	0.0089136	4.43696	0.0205073	AT3G13650.1	Disease resistance-responsive (dirigent-like protein) family protein	I1JNP0_SOYBN	100	1.36e-149	Dirigent protein
Glyma.10G267700	2.07813	0.00966653	-	-	AT1G15170.1	MATE efflux family protein	I1LEP8_SOYBN	100	0	Protein DETOXIFICATION (Multidrug and toxic compound extrusion protein)
Glyma.18G254700	2.07333	0.0289173	-	-	AT4G08850.1	Leucine-rich repeat receptor-like protein kinase family protein	A0A0R0FDQ3_SOYBN	100	0	Protein kinase domain-containing protein
Glyma.15G156100	2.06884	0.0103023	2.59572	0.0189684	AT4G37340.1	cytochrome P450, family 81, subfamily D, polypeptide 3	Q2LAK9_SOYBN	100	0	Cytochrome P450 monooxygenase CYP81E10 (Cytochrome P450 monooxygenase CYP82E13)
Glyma.02G298300	2.06649	0.00655038	-	-	AT3G13080.1	multidrug resistance-associated protein 3	A0A0R0LAS7_SOYBN	100	0	Uncharacterized protein
Glyma.20G080800	2.06641	0.0393123	-	-	-	-	A0A0R0E928_SOYBN	100	7.6e-56	Uncharacterized protein
Glyma.08G174900	2.06155	0.0308879	2.09727	0.0132287	AT1G78380.1	glutathione S-transferase TAU 19	I1KU83_SOYBN	100	5.86e-167	Tau class glutathione S-transferase
Glyma.13G312700	2.06104	0.00837127	-	-	AT2G35930.1	plant U-box 23	I1M491_SOYBN	100	0	RING-type E3 ubiquitin transferase (EC 2.3.2.27)
Glyma.19G188100	2.05771	0.00827625	-	-	AT2G36690.1	2-oxoglutarate (2OG) and Fe(II)-dependent oxygenase superfamily protein	C6TG61_SOYBN	100	0	Fe2OG dioxygenase domain-containing protein
Glyma.17G115900	2.05703	0.00668311	-	-	AT1G80160.1	Lactoylglutathione lyase / glyoxalase I family protein	A0A0R0FME2_SOYBN	100	5.67e-106	Glyoxalase domain-containing protein
Glyma.05G053400	2.05665	0.0438963	-	-	AT2G27830.1	-	I1K0I3_SOYBN	100	2.19e-122	Uncharacterized protein
Glyma.03G215000	2.05624	0.0128447	2.53633	0.00716888	AT1G02820.1	Late embryogenesis abundant 3 (LEA3) family protein	A0A0R0KSM8_SOYBN	100	1.69e-68	Uncharacterized protein
Glyma.20G032500	2.05179	0.00717207	1.84731	0.0176675	AT1G14040.1	EXS (ERD1/XPR1/SYG1) family protein	I1NDN0_SOYBN	100	0	PHO1
Glyma.05G008400	2.05139	0.0068289	-	-	AT3G19360.1	Zinc finger (CCCH-type) family protein	I1K1F1_SOYBN	100	0	Uncharacterized protein
Glyma.20G169200	2.04788	0.00916042	-	-	AT1G71695.1	Peroxidase superfamily protein	I1NH45_SOYBN	100	0	Peroxidase (EC 1.11.1.7)
Glyma.01G225500	2.04748	0.0232144	-	-	AT4G23880.1	-	I1JAD9_SOYBN	100	2.57e-91	Uncharacterized protein
Glyma.04G006600	2.04651	0.00955484	3.29644	0.0447364	AT4G38840.1	SAUR-like auxin-responsive protein family	I1JSH5_SOYBN	100	1.18e-64	Uncharacterized protein
Glyma.08G341400	2.04248	0.00982935	2.3533	0.00995523	AT1G17860.1	Kunitz family trypsin and protease inhibitor protein	C6T586_SOYBN	100	4.35e-154	Uncharacterized protein
Glyma.03G001600	2.04068	0.0260503	-	-	AT2G38600.1	HAD superfamily, subfamily IIIB acid phosphatase	K7KBV7_SOYBN	100	0	Uncharacterized protein
Glyma.15G270000	2.03995	0.0057487	-	-	-	-	I1MJK5_SOYBN	100	3.32e-40	Uncharacterized protein
Glyma.02G207900	2.03767	0.00882194	1.06163	0.0162437	AT2G23820.2	Metal-dependent phosphohydrolase	I1JGU2_SOYBN	100	1.66e-176	5'-deoxynucleotidase (EC 3.1.3.89)
Glyma.05G161300	2.03658	0.0159861	-	-	AT2G29420.1	glutathione S-transferase tau 7	A0A0B5EC24_SOYBN	100	1.4e-162	Tau class glutathione S-transferase
Glyma.09G222200	2.03544	0.0270565	2.6504	0.0242498	AT4G34760.1	SAUR-like auxin-responsive protein family	I1L5G0_SOYBN	100	1.15e-75	Uncharacterized protein
Glyma.18G158400	2.0301	0.00536887	-	-	AT3G13080.1	multidrug resistance-associated protein 3	I1N1Z2_SOYBN	100	0	Uncharacterized protein
Glyma.18G247600	2.02756	0.00578743	-	-	AT5G51160.1	Ankyrin repeat family protein	I1N441_SOYBN	100	3.77e-129	PGG domain-containing protein
Glyma.13G035800	2.026	0.00755595	-	-	AT1G21240.1	wall associated kinase 3	K7LY32_SOYBN	100	0	Uncharacterized protein
Glyma.08G345500	2.02573	0.00938195	3.48987	0.0160834	AT3G25250.1	AGC (cAMP-dependent, cGMP-dependent and protein kinase C) kinase family protein	I1KZ05_SOYBN	100	0	Uncharacterized protein
Glyma.08G203800	2.02356	0.00832533	-	-	AT3G16190.1	Isochorismatase family protein	I1KV55_SOYBN	100	7.12e-148	Isochorismatase domain-containing protein
Glyma.04G134200	2.02176	0.00582052	-	-	AT3G56710.1	sigma factor binding protein 1	I1JW30_SOYBN	100	3.16e-93	VQ domain-containing protein
Glyma.11G236600	2.02108	0.00607609	-	-	AT1G15100.1	RING-H2 finger A2A	I1LMY7_SOYBN	100	7.38e-118	RING-type domain-containing protein
Glyma.06G300400	2.02008	0.0130109	-3.87969	0.00677261	AT4G05100.1	myb domain protein 74	K7KY81_SOYBN	100	0	Uncharacterized protein	TF-MYB
Glyma.09G046400	2.01898	0.00602547	-	-	AT3G21420.1	2-oxoglutarate (2OG) and Fe(II)-dependent oxygenase superfamily protein	A0A0R0I9Y9_SOYBN	100	0	Fe2OG dioxygenase domain-containing protein
Glyma.07G070300	2.01453	0.0307225	-	-	AT2G45910.1	U-box domain-containing protein kinase family protein	A0A0R0J4K3_SOYBN	100	0	E3 ubiquitin ligase (RING-type E3 ubiquitin transferase) (Serine/threonine-protein kinase)
Glyma.02G042500	2.01219	0.00736381	1.23298	0.0350519	AT3G12500.1	basic chitinase	Q9SDY6_SOYBN	100	0	Chitinase (EC 3.2.1.14)
Glyma.01G141100	2.01158	0.0434216	3.87984	0.00490352	AT2G45360.1	Protein of unknown function (DUF1442)	K7K3S6_SOYBN	100	3.52e-164	Uncharacterized protein
Glyma.08G060900	2.01129	0.0170598	-	-	AT1G11340.1	S-locus lectin protein kinase family protein	A0A0R0IPR8_SOYBN	100	0	Uncharacterized protein
Glyma.11G060500	2.01075	0.00869853	-	-	AT5G66985.1	-	C6T575_SOYBN	100	3.9e-70	Uncharacterized protein
Glyma.02G283900	2.00645	0.0133165	-	-	AT2G30860.1	glutathione S-transferase PHI 9	K7KBB0_SOYBN	100	2.69e-160	Glutathione transferase (EC 2.5.1.18)
Glyma.03G173100	2.00506	0.00677868	2.16072	0.0148212	AT2G37430.1	C2H2 and C2HC zinc fingers superfamily protein	I1JPE3_SOYBN	100	9.5e-128	Uncharacterized protein
Glyma.17G252400	2.0048	0.00888406	-	-	AT5G66460.1	Glycosyl hydrolase superfamily protein	I1MXX7_SOYBN	100	0	Mannan endo-1,4-beta-mannosidase (EC 3.2.1.78)
Glyma.09G153900	2.00172	0.00689039	1.59668	0.0179429	AT2G36530.1	Enolase	I1L3K7_SOYBN	100	0	Phosphopyruvate hydratase (EC 4.2.1.11)
Glyma.03G188500	2.00113	0.00602547	1.97151	0.00540963	AT2G36660.1	poly(A) binding protein 7	I1JPU1_SOYBN	100	0	Polyadenylate-binding protein (PABP)
Glyma.02G090000	1.99684	0.0244262	-	-	AT1G66760.2	MATE efflux family protein	A0A0R0KUG6_SOYBN	100	0	Protein DETOXIFICATION (Multidrug and toxic compound extrusion protein)
Glyma.16G019900	1.99648	0.0112449	3.7444	0.00432921	AT2G46760.1	D-arabinono-1,4-lactone oxidase family protein	I1MKD9_SOYBN	100	0	L-gulonolactone oxidase (EC 1.1.3.8)
Glyma.15G062500	1.9963	0.0101614	-	-	AT2G14580.1	basic pathogenesis-related protein 1	I1ME54_SOYBN	100	6.55e-120	SCP domain-containing protein
Glyma.U037600	1.99491	0.0118582	-	-	AT2G34930.1	disease resistance family protein / LRR family protein	A0A0R0EE32_SOYBN	100	0	LRRNT_2 domain-containing protein
Glyma.04G227900	1.99451	0.0247811	-	-	AT5G24530.1	2-oxoglutarate (2OG) and Fe(II)-dependent oxygenase superfamily protein	I1JYH5_SOYBN	100	0	Fe2OG dioxygenase domain-containing protein
Glyma.03G041500	1.99411	0.00603241	1.11556	0.00686999	AT3G51680.1	NAD(P)-binding Rossmann-fold superfamily protein	I1JL18_SOYBN	100	0	Uncharacterized protein
Glyma.05G034500	1.9939	0.015601	-	-	AT5G14920.1	Gibberellin-regulated family protein	K7KMN0_SOYBN	100	1.74e-81	Uncharacterized protein
Glyma.12G011700	1.99388	0.00536887	-1.77699	0.00938385	AT3G46530.1	NB-ARC domain-containing disease resistance protein	I1LP02_SOYBN	100	0	Uncharacterized protein
Glyma.08G151100	1.99345	0.00578743	-	-	AT4G12735.1	-	I1KTJ6_SOYBN	100	2.39e-38	Uncharacterized protein
Glyma.02G124300	1.99261	0.0478909	-	-	AT5G10280.1	myb domain protein 92	I1JEL4_SOYBN	100	0	Uncharacterized protein	TF-MYB
Glyma.16G136900	1.99239	0.00578743	-	-	AT5G36930.1	Disease resistance protein (TIR-NBS-LRR class) family	A0A0R0FQD6_SOYBN	100	0	ADP-ribosyl cyclase/cyclic ADP-ribose hydrolase (EC 3.2.2.6)
Glyma.02G298500	1.99177	0.00707962	-	-	AT3G13080.1	multidrug resistance-associated protein 3	A0A0R0L3X2_SOYBN	100	0	Uncharacterized protein
Glyma.04G107500	1.99074	0.00615915	-	-	AT3G09270.1	glutathione S-transferase TAU 8	Q9FQE5_SOYBN	100	6.54e-161	Glutathione S-transferase GST 13 (EC 2.5.1.18) (Tau class glutathione S-transferase)
Glyma.13G081600	1.98959	0.00982935	-	-	AT1G21910.1	Integrase-type DNA-binding superfamily protein	K7LX44_SOYBN	100	0	AP2/ERF domain-containing protein	TF-AP2/ERF
Glyma.03G101000	1.98778	0.00810395	-	-	AT3G60160.1	multidrug resistance-associated protein 9	I1JMH6_SOYBN	100	0	Uncharacterized protein
Glyma.01G026200	1.98595	0.00668311	-	-	AT3G26590.1	MATE efflux family protein	K7K1F1_SOYBN	100	0	Protein DETOXIFICATION (Multidrug and toxic compound extrusion protein)
Glyma.20G131100	1.98475	0.00755595	-	-	AT2G14900.1	Gibberellin-regulated family protein	C6T4L4_SOYBN	100	1.28e-60	Uncharacterized protein
Glyma.02G041900	1.98422	0.00841583	1.40112	0.0150115	AT4G35630.1	phosphoserine aminotransferase	I1JCA9_SOYBN	100	0	Phosphoserine aminotransferase (EC 2.6.1.52)
Glyma.08G091400	1.9821	0.00615915	-	-	AT5G17330.1	glutamate decarboxylase	I1KRN3_SOYBN	100	0	Glutamate decarboxylase (EC 4.1.1.15)
Glyma.02G005600	1.97963	0.00717207	-	-	AT3G23250.1	myb domain protein 15	I1JB85_SOYBN	100	0	Uncharacterized protein	TF-MYB
Glyma.18G213200	1.97891	0.0057487	-	-	AT3G56400.1	WRKY DNA-binding protein 70	B0LUS2_SOYBN	100	0	Transcription factor (Transcription factor WRKY57) (WRKY transcription factor)	TF-WRKY
Glyma.05G024000	1.97869	0.00898033	-	-	AT1G74360.1	Leucine-rich repeat protein kinase family protein	A0A0R0JWA0_SOYBN	100	0	Protein kinase domain-containing protein
Glyma.07G137600	1.97365	0.0218314	-	-	-	-	K7L1J9_SOYBN	100	1.95e-56	Uncharacterized protein
Glyma.13G330800	1.97357	0.00683433	-	-	-	-	I1M4Q6_SOYBN	100	0	Glyco_hydro_18 domain-containing protein
Glyma.01G004900	1.97071	0.0184584	-	-	AT5G65790.1	myb domain protein 68	Q09GS3_SOYBN	100	0	Transcription factor MYBJ6	TF-MYB
Glyma.09G092800	1.96389	0.0153133	-4.33353	0.00863785	AT1G17860.1	Kunitz family trypsin and protease inhibitor protein	A0A0R0IC49_SOYBN	100	3.04e-74	Uncharacterized protein
Glyma.02G215900	1.96367	0.0154802	-2.18006	0.0127405	AT1G74520.1	HVA22 homologue A	I1JH17_SOYBN	100	0	RNase H domain-containing protein
Glyma.19G205600	1.96251	0.0068289	1.50798	0.0483832	AT3G62990.1	-	K7MZF2_SOYBN	100	6.91e-87	Uncharacterized protein
Glyma.07G039700	1.96217	0.00704477	2.37576	0.0215962	AT2G05940.1	Protein kinase superfamily protein	I1KHC5_SOYBN	100	0	Protein kinase domain-containing protein
Glyma.08G140600	1.95977	0.0272729	2.64069	0.00576697	AT4G36220.1	ferulic acid 5-hydroxylase 1	I1KT86_SOYBN	100	0	Uncharacterized protein
Glyma.16G195600	1.95876	0.00943005	1.39294	0.0479028	AT3G48270.1	cytochrome P450, family 71, subfamily A, polypeptide 26	I1MPZ6_SOYBN	100	0	Uncharacterized protein
Glyma.13G319200	1.95736	0.012747	-	-	AT3G44735.1	PHYTOSULFOKINE 3 PRECURSOR	I1MS63_SOYBN	100	1e-63	Phytosulfokine-beta
Glyma.04G094800	1.95522	0.0336402	-	-	AT1G23420.1	Plant-specific transcription factor YABBY family protein	K7KJ48_SOYBN	100	1.68e-145	Uncharacterized protein	TF-YABBY
Glyma.15G037000	1.95514	0.0139661	-	-	AT1G07530.1	SCARECROW-like 14	K7M9D7_SOYBN	100	0	GRAS domain-containing protein	TF-GRAS
Glyma.13G054600	1.94758	0.00604913	-	-	AT4G20050.1	Pectin lyase-like superfamily protein	I1LWU1_SOYBN	100	0	Pectate_lyase_3 domain-containing protein
Glyma.19G025100	1.94755	0.0112703	-	-	AT1G05680.1	Uridine diphosphate glycosyltransferase 74E2	I1N671_SOYBN	100	0	Glycosyltransferase (EC 2.4.1.-)
Glyma.13G277800	1.94617	0.0138506	-	-	AT1G23220.1	Dynein light chain type 1 family protein	I1M392_SOYBN	100	2.81e-114	Dynein light chain
Glyma.11G070400	1.94224	0.00801865	4.08793	0.00637595	AT1G75300.1	NmrA-like negative transcriptional regulator family protein	A0A0R0HD82_SOYBN	100	0	Uncharacterized protein
Glyma.12G193700	1.93783	0.00841583	1.08499	0.0481181	AT5G54970.1	-	I1LU52_SOYBN	100	1.74e-83	Uncharacterized protein
Glyma.03G030500	1.93631	0.0157415	-	-	-	-	I1JKS9_SOYBN	100	0	Glyco_hydro_18 domain-containing protein
Glyma.15G232200	1.93588	0.00655868	1.53007	0.0343898	AT3G56710.1	sigma factor binding protein 1	I1MIN5_SOYBN	100	1.31e-89	VQ domain-containing protein
Glyma.13G206700	1.93482	0.0155774	-	-	AT1G61800.1	glucose-6-phosphate/phosphate translocator 2	I1M125_SOYBN	100	0	TPT domain-containing protein
Glyma.05G073100	1.93475	0.0231664	-	-	AT1G13440.1	glyceraldehyde-3-phosphate dehydrogenase C2	I1K135_SOYBN	100	0	Glyceraldehyde-3-phosphate dehydrogenase (EC 1.2.1.-)
Glyma.15G099500	1.93456	0.0207658	-	-	AT5G18840.1	Major facilitator superfamily protein	I1MF89_SOYBN	100	0	MFS domain-containing protein
Glyma.16G129300	1.93414	0.00821031	-	-	AT2G34930.1	disease resistance family protein / LRR family protein	A0A0R0FQ38_SOYBN	100	0	LRRNT_2 domain-containing protein
Glyma.07G147600	1.9301	0.0101544	-	-	AT2G38150.1	alpha 1,4-glycosyltransferase family protein	K7L1S4_SOYBN	100	0	Gb3_synth domain-containing protein
Glyma.14G071600	1.9289	0.00808292	-	-	AT1G27620.1	HXXXD-type acyl-transferase family protein	K7M5D8_SOYBN	100	0	Uncharacterized protein
Glyma.11G233300	1.92769	0.013636	-	-	AT5G05440.1	Polyketide cyclase/dehydrase and lipid transport superfamily protein	K7LRS4_SOYBN	100	0	Uncharacterized protein
Glyma.09G236800	1.92731	0.00668311	-1.59424	0.0192483	AT5G39670.1	Calcium-binding EF-hand family protein	I1L5W4_SOYBN	100	1.61e-150	Uncharacterized protein
Glyma.16G135200	1.92724	0.00603241	-	-	AT5G17680.1	disease resistance protein (TIR-NBS-LRR class), putative	K7MH68_SOYBN	100	0	ADP-ribosyl cyclase/cyclic ADP-ribose hydrolase (EC 3.2.2.6)
Glyma.02G140600	1.92651	0.0104819	4.1204	0.0306827	AT2G30630.1	P-loop containing nucleoside triphosphate hydrolases superfamily protein	I1JF30_SOYBN	100	0	Zeta_toxin domain-containing protein
Glyma.19G213900	1.92602	0.00637232	-	-	AT4G02200.1	Drought-responsive family protein	C6T3G5_SOYBN	100	1.34e-162	Uncharacterized protein
Glyma.04G007100	1.92557	0.016375	-	-	AT4G34760.1	SAUR-like auxin-responsive protein family	I1K720_SOYBN	100	4.16e-77	Uncharacterized protein
Glyma.17G020900	1.92416	0.0219655	-	-	AT3G21550.1	DUF679 domain membrane protein 2	K7MJI9_SOYBN	100	3.1e-154	Uncharacterized protein
Glyma.06G006400	1.92248	0.0343157	-	-	AT4G38840.1	SAUR-like auxin-responsive protein family	I1K714_SOYBN	100	6.9e-64	Uncharacterized protein
Glyma.08G292000	1.92235	0.00668311	2.36449	0.0133647	AT5G56660.1	IAA-leucine resistant (ILR)-like 2	I1KXL2_SOYBN	100	0	M20_dimer domain-containing protein
Glyma.02G125900	1.92115	0.00603241	-	-	-	-	K7K7Z1_SOYBN	100	1.11e-82	Uncharacterized protein
Glyma.05G134400	1.9199	0.0157127	-	-	AT2G31210.1	basic helix-loop-helix (bHLH) DNA-binding superfamily protein	I1K387_SOYBN	100	0	BHLH domain-containing protein
Glyma.09G048800	1.9191	0.0181673	-1.18639	0.00562479	AT4G37340.1	cytochrome P450, family 81, subfamily D, polypeptide 3	I1L135_SOYBN	100	0	Uncharacterized protein
Glyma.01G206600	1.91608	0.00675351	-	-	AT4G17500.1	ethylene responsive element binding factor 1	A0A0R0LKW8_SOYBN	100	0	AP2/ERF domain-containing protein	TF-AP2/ERF
Glyma.07G073900	1.91557	0.0118846	-	-	AT3G61220.1	NAD(P)-binding Rossmann-fold superfamily protein	I1KIE5_SOYBN	100	0	Uncharacterized protein
Glyma.08G042100	1.91489	0.0103551	-	-	AT1G68320.1	myb domain protein 62	I1KQ64_SOYBN	100	0	Myb transcription factor	TF-MYB
Glyma.13G129100	1.91474	0.0106528	1.67144	0.0368422	AT3G09270.1	glutathione S-transferase TAU 8	I1LYR7_SOYBN	100	1.16e-145	Uncharacterized protein
Glyma.08G294900	1.91358	0.0244157	-	-	AT1G59720.1	Tetratricopeptide repeat (TPR)-like superfamily protein	I1KXP0_SOYBN	100	0	DYW_deaminase domain-containing protein
Glyma.14G203100	1.9133	0.0301106	-	-	AT2G30370.1	allergen-related	A0A0R0GFH2_SOYBN	100	4.08e-136	Epidermal patterning factor-like protein
Glyma.14G177800	1.91309	0.0136977	1.68396	0.0112512	AT2G14095.1	-	A0A0R0GPA5_SOYBN	100	8.01e-144	Uncharacterized protein
Glyma.15G062400	1.91308	0.0105086	-	-	AT2G14580.1	basic pathogenesis-related protein 1	I1ME53_SOYBN	100	1.64e-121	SCP domain-containing protein
Glyma.12G229000	1.90884	0.00604913	-	-	AT3G50930.1	cytochrome BC1 synthesis	K7LWG4_SOYBN	100	0	AAA domain-containing protein
Glyma.01G151200	1.90865	0.0173951	-	-	AT4G19460.1	UDP-Glycosyltransferase superfamily protein	I1J850_SOYBN	100	0	Uncharacterized protein
Glyma.16G121700	1.90843	0.0111905	-	-	AT1G20270.1	2-oxoglutarate (2OG) and Fe(II)-dependent oxygenase superfamily protein	A0A0R0FPQ8_SOYBN	100	0	Fe2OG dioxygenase domain-containing protein
Glyma.07G083900	1.90662	0.00677868	2.24605	0.0109943	AT4G28940.1	Phosphorylase superfamily protein	I1KIN3_SOYBN	100	0	PNP_UDP_1 domain-containing protein
Glyma.08G134200	1.90558	0.00759891	-	-	AT1G23850.1	-	I1KSZ6_SOYBN	100	0	Uncharacterized protein
Glyma.08G201700	1.904	0.0493351	-	-	AT3G16330.1	-	I1KV30_SOYBN	100	5.01e-143	Uncharacterized protein
Glyma.13G134100	1.90161	0.0228487	3.90897	0.00665623	AT3G09520.1	exocyst subunit exo70 family protein H4	A0A0R0GXV8_SOYBN	100	0	Exocyst subunit Exo70 family protein
Glyma.03G209300	1.90073	0.0342188	-	-	-	-	K7KG82_SOYBN	100	5.45e-40	Uncharacterized protein
Glyma.03G001500	1.90056	0.00776695	-	-	AT2G38600.1	HAD superfamily, subfamily IIIB acid phosphatase	Q8S8Z7_SOYBN	100	3.64e-179	Syringolide-induced protein B15-3-5
Glyma.07G243900	1.89486	0.00536887	-	-	AT1G24020.2	MLP-like protein 423	I1KMV3_SOYBN	100	4.27e-117	Bet_v_1 domain-containing protein
Glyma.02G309000	1.89417	0.00876073	-2.22409	0.0105086	AT2G04515.1	-	I1JJU4_SOYBN	100	1.92e-140	Uncharacterized protein
Glyma.18G110200	1.89409	0.00677868	-	-	AT3G59080.1	Eukaryotic aspartyl protease family protein	I1N0Z7_SOYBN	100	0	Peptidase A1 domain-containing protein
Glyma.19G162900	1.89293	0.0143802	-	-	AT2G42430.1	lateral organ boundaries-domain 16	I1N9P5_SOYBN	100	8.57e-162	LOB domain-containing protein
Glyma.18G293500	1.892	0.0123412	2.26782	0.0178765	AT2G47485.1	-	I1N594_SOYBN	100	7.06e-101	Uncharacterized protein
Glyma.18G263200	1.88856	0.0363549	-	-	AT3G13080.1	multidrug resistance-associated protein 3	K7MUW1_SOYBN	100	0	Uncharacterized protein
Glyma.08G213100	1.88832	0.00578743	-	-	AT3G15820.1	phosphatidic acid phosphatase-related / PAP2-related	I1KVF7_SOYBN	100	0	Uncharacterized protein
Glyma.10G261200	1.88824	0.00893946	-	-	AT2G15220.1	Plant basic secretory protein (BSP) family protein	I1LEI5_SOYBN	100	6.34e-175	Uncharacterized protein
Glyma.04G118900	1.88817	0.0177778	-	-	AT5G51520.1	Plant invertase/pectin methylesterase inhibitor superfamily protein	C6T4C5_SOYBN	100	5.38e-167	PMEI domain-containing protein
Glyma.07G055300	1.88726	0.00916042	-	-	AT1G01300.1	Eukaryotic aspartyl protease family protein	I1KHU8_SOYBN	100	0	Peptidase A1 domain-containing protein
Glyma.04G030100	1.88596	0.0151434	-	-	AT1G19630.1	cytochrome P450, family 722, subfamily A, polypeptide 1	A0A0R0KCW5_SOYBN	100	0	Uncharacterized protein
Glyma.18G177100	1.88555	0.0330913	-	-	AT1G71110.1	-	I1N2E4_SOYBN	100	0	Uncharacterized protein
Glyma.03G162700	1.88439	0.00888406	-	-	AT2G31230.1	ethylene-responsive element binding factor 15	I1JP31_SOYBN	100	0	AP2/ERF domain-containing protein	TF-AP2/ERF
Glyma.09G250700	1.88379	0.00604913	-	-	AT3G02800.1	Tyrosine phosphatase family protein	C6TK77_SOYBN	100	4.71e-152	Uncharacterized protein
Glyma.18G044900	1.88359	0.00837237	-	-	AT1G65890.1	acyl activating enzyme 12	I1MZI9_SOYBN	100	0	Uncharacterized protein
Glyma.19G151200	1.88333	0.00869853	2.58048	0.0110114	AT5G42500.1	Disease resistance-responsive (dirigent-like protein) family protein	I1N9C3_SOYBN	100	2.25e-137	Dirigent protein
Glyma.06G003500	1.88322	0.0109746	-	-	AT4G35070.1	SBP (S-ribonuclease binding protein) family protein	I1K6Y9_SOYBN	100	0	Uncharacterized protein
Glyma.01G130800	1.88293	0.0161548	2.29358	0.0196707	AT5G05340.1	Peroxidase superfamily protein	I1J7M4_SOYBN	100	0	Peroxidase (EC 1.11.1.7)
Glyma.11G075000	1.87794	0.007177	-	-	AT1G80160.1	Lactoylglutathione lyase / glyoxalase I family protein	C6SWU4_SOYBN	100	7.18e-144	VOC domain-containing protein
Glyma.08G109200	1.8773	0.0148093	1.96716	0.0100639	AT5G13930.1	Chalcone and stilbene synthase family protein	CHS5_SOYBN	100	0	Chalcone synthase 5 (EC 2.3.1.74) (Naringenin-chalcone synthase 5)
Glyma.08G345000	1.87561	0.00614898	-	-	AT3G25400.1	-	C6T106_SOYBN	100	5.69e-107	dCTP pyrophosphatase 1 (EC 3.6.1.12)
Glyma.08G307300	1.87419	0.00578743	-	-	AT5G60900.1	receptor-like protein kinase 1	A0A0R0IUS2_SOYBN	100	0	Receptor-like serine/threonine-protein kinase (EC 2.7.11.1)
Glyma.20G149500	1.87306	0.00672168	-	-	AT3G22800.1	Leucine-rich repeat (LRR) family protein	I1NGJ1_SOYBN	100	0	Uncharacterized protein
Glyma.18G223100	1.86908	0.008322	2.34668	0.0220134	AT2G45550.1	cytochrome P450, family 76, subfamily C, polypeptide 4	K7MU16_SOYBN	100	0	Uncharacterized protein
Glyma.01G174100	1.86769	0.00841583	-	-	AT4G36600.1	Late embryogenesis abundant (LEA) protein	A0A0R0LCN5_SOYBN	100	0	Uncharacterized protein
Glyma.03G026000	1.86141	0.0136863	-	-	AT5G62280.1	Protein of unknown function (DUF1442)	A0A0R4J2U6_SOYBN	100	1.67e-162	Uncharacterized protein
Glyma.15G160600	1.86082	0.0147277	-	-	AT3G54070.1	Ankyrin repeat family protein	K7MBN6_SOYBN	100	0	ANK_REP_REGION domain-containing protein
Glyma.10G259800	1.85999	0.00578743	-	-	AT2G14900.1	Gibberellin-regulated family protein	A0A0R0I5X2_SOYBN	100	1.61e-60	Uncharacterized protein
Glyma.16G133500	1.85909	0.00584951	1.04974	0.040321	AT5G17760.1	P-loop containing nucleoside triphosphate hydrolases superfamily protein	I1MNA9_SOYBN	100	0	AAA domain-containing protein
Glyma.08G307400	1.85769	0.00536887	-	-	AT5G60900.1	receptor-like protein kinase 1	I1KXZ5_SOYBN	100	0	Receptor-like serine/threonine-protein kinase (EC 2.7.11.1)
Glyma.05G159200	1.85676	0.00536887	-	-	AT5G45800.1	Leucine-rich repeat protein kinase family protein	I1K404_SOYBN	100	0	Protein kinase domain-containing protein
Glyma.13G148200	1.85646	0.0137111	-	-	AT2G36660.1	poly(A) binding protein 7	I1LZC6_SOYBN	100	0	Uncharacterized protein
Glyma.U013300	1.855	0.0142298	2.27894	0.0120293	AT3G60670.1	PLATZ transcription factor family protein	K7K2K4_SOYBN	90.763	2.95e-160	B box-type domain-containing protein
Glyma.02G172200	1.85499	0.00582052	1.85142	0.0351505	AT5G06740.1	Concanavalin A-like lectin protein kinase family protein	K7K921_SOYBN	100	0	Protein kinase domain-containing protein
Glyma.08G058600	1.85487	0.00808292	1.16534	0.0434213	AT5G57580.1	Calmodulin-binding protein	K7L565_SOYBN	100	0	Uncharacterized protein
Glyma.12G068700	1.85434	0.0089231	-	-	AT5G60520.1	Late embryogenesis abundant (LEA) protein-related	I1LQW9_SOYBN	100	0	Uncharacterized protein
Glyma.09G004900	1.85356	0.0304297	-	-	AT4G22030.1	F-box family protein with a domain of unknown function (DUF295)	I1KZU0_SOYBN	100	0	Uncharacterized protein
Glyma.02G002100	1.8524	0.00836176	-	-	AT4G14640.1	calmodulin 8	I1JB53_SOYBN	100	1.62e-104	Uncharacterized protein
Glyma.10G007000	1.85168	0.00842742	-	-	AT3G23240.1	ethylene response factor 1	I1L7I1_SOYBN	100	3.42e-125	AP2-EREBP transcription factor	TF-AP2/EREBP
Glyma.16G152600	1.85051	0.0064323	-	-	AT1G64760.1	O-Glycosyl hydrolases family 17 protein	A0A0R0G0X3_SOYBN	100	0	(1->3)-beta-glucan endohydrolase (EC 3.2.1.39) (Beta-1,3-endoglucanase)
Glyma.02G054900	1.84733	0.00707962	1.67398	0.0285823	AT2G18210.1	-	C6T3K2_SOYBN	100	1.87e-83	Uncharacterized protein
Glyma.06G100900	1.8466	0.00677868	-	-	AT1G35210.1	-	I1K9V4_SOYBN	100	2.85e-134	Uncharacterized protein
Glyma.18G249000	1.84464	0.0495143	-	-	-	-	A0A0R0F406_SOYBN	100	7.43e-110	Uncharacterized protein
Glyma.02G243300	1.84447	0.0111215	-	-	-	-	I1JHU8_SOYBN	100	1.49e-47	Uncharacterized protein
Glyma.10G016500	1.844	0.0062706	-	-	AT2G47520.1	Integrase-type DNA-binding superfamily protein	C6TJ94_SOYBN	100	0	AP2/ERF domain-containing protein	TF-AP2/ERF
Glyma.17G238300	1.84354	0.00668311	-	-	AT3G50150.1	Plant protein of unknown function (DUF247)	K7MNM1_SOYBN	100	0	Uncharacterized protein
Glyma.11G022800	1.84347	0.0134509	-	-	AT5G52430.1	hydroxyproline-rich glycoprotein family protein	K7LMN3_SOYBN	100	0	Uncharacterized protein
Glyma.12G197400	1.84267	0.0435286	3.21342	0.0278261	AT4G16730.1	terpene synthase 02	K7LVZ0_SOYBN	100	0	Uncharacterized protein
Glyma.05G175800	1.83977	0.00636591	-	-	-	-	I1K4G9_SOYBN	100	4.55e-104	Uncharacterized protein
Glyma.18G052600	1.83975	0.0391385	-	-	AT4G33355.1	Bifunctional inhibitor/lipid-transfer protein/seed storage 2S albumin superfamily protein	I1MZQ2_SOYBN	100	8.54e-83	Uncharacterized protein
Glyma.08G023200	1.83892	0.0139661	1.36772	0.047416	AT4G23880.1	-	A0A0R0IME2_SOYBN	100	2.9e-137	Uncharacterized protein
Glyma.13G293700	1.83733	0.0202391	-	-	AT1G28480.1	Thioredoxin superfamily protein	I1M3P3_SOYBN	100	1.27e-129	Glutaredoxin domain-containing protein
Glyma.08G247500	1.8371	0.0129399	-	-	AT1G74160.1	-	K7L8P6_SOYBN	100	0	DUF4378 domain-containing protein
Glyma.18G190200	1.83575	0.00604913	-	-	AT3G09270.1	glutathione S-transferase TAU 8	I1N2P4_SOYBN	100	4.29e-164	Tau class glutathione S-transferase
Glyma.19G014600	1.83379	0.0260633	-	-	AT4G31940.1	cytochrome P450, family 82, subfamily C, polypeptide 4	K7MVY3_SOYBN	100	0	CYP82C2
Glyma.11G198500	1.83298	0.013088	-	-	AT1G78380.1	glutathione S-transferase TAU 19	C6T3N6_SOYBN	100	8.76e-169	Tau class glutathione S-transferase
Glyma.10G250300	1.83292	0.00648743	-	-	AT3G48700.1	carboxyesterase 13	C6TDP1_SOYBN	100	0	Abhydrolase_3 domain-containing protein
Glyma.07G137000	1.83161	0.0276221	-	-	AT5G02070.1	Protein kinase family protein	I1KK34_SOYBN	100	0	Protein kinase domain-containing protein
Glyma.19G164100	1.83091	0.0131479	-	-	AT3G23240.1	ethylene response factor 1	K7MYP4_SOYBN	100	0	AP2/ERF domain-containing protein	TF-AP2/ERF
Glyma.04G178800	1.82785	0.0159431	-	-	AT5G50120.1	Transducin/WD40 repeat-like superfamily protein	K7KKU2_SOYBN	100	0	WD_REPEATS_REGION domain-containing protein
Glyma.11G062600	1.82631	0.010987	2.8754	0.0112848	AT3G26300.1	cytochrome P450, family 71, subfamily B, polypeptide 34	I1LHL3_SOYBN	100	0	Uncharacterized protein
Glyma.19G126600	1.8261	0.0127647	-	-	AT1G68570.1	Major facilitator superfamily protein	I1N8N3_SOYBN	100	0	Uncharacterized protein
Glyma.18G080400	1.8259	0.0140017	-	-	AT3G26300.1	cytochrome P450, family 71, subfamily B, polypeptide 34	I1N0C7_SOYBN	100	0	Flavonoid 6-hydroxylase 1
Glyma.13G113100	1.8258	0.0178019	-3.2042	0.0179773	AT1G19250.1	flavin-dependent monooxygenase 1	I1LY93_SOYBN	100	0	Flavin-containing monooxygenase (EC 1.-.-.-)
Glyma.13G224000	1.82224	0.0063559	-1.86923	0.00580069	AT1G16030.1	heat shock protein 70B	A0A368UHA7_SOYBN	100	0	Uncharacterized protein
Glyma.07G053300	1.82143	0.00536887	-	-	AT2G46600.1	Calcium-binding EF-hand family protein	C6TM17_SOYBN	100	1.36e-86	EF-hand domain-containing protein
Glyma.15G008900	1.81505	0.0136763	-	-	AT5G17200.1	Pectin lyase-like superfamily protein	K7M8T3_SOYBN	100	0	Uncharacterized protein
Glyma.17G077000	1.81369	0.0203337	-	-	AT3G29360.2	UDP-glucose 6-dehydrogenase family protein	K7MKG5_SOYBN	100	0	UDP-glucose 6-dehydrogenase (EC 1.1.1.22)
Glyma.07G074600	1.81257	0.018248	1.26073	0.0293486	AT3G61220.1	NAD(P)-binding Rossmann-fold superfamily protein	A0A0R0J065_SOYBN	100	0	Uncharacterized protein
Glyma.13G318600	1.81129	0.0103266	-	-	AT5G22580.1	Stress responsive A/B Barrel Domain	A0A0R0H9B4_SOYBN	100	7.48e-73	Stress-response A/B barrel domain-containing protein
Glyma.07G191300	1.80943	0.0227441	3.36828	0.00939007	-	-	K7L2M3_SOYBN	100	7.31e-39	Uncharacterized protein
Glyma.08G109400	1.80883	0.0119424	2.18795	0.0216935	AT5G13930.1	Chalcone and stilbene synthase family protein	CHS1_SOYBN	100	0	Chalcone synthase 1 (EC 2.3.1.74) (Naringenin-chalcone synthase 1)
Glyma.13G364700	1.80677	0.0117827	-	-	AT5G17200.1	Pectin lyase-like superfamily protein	K7M3Y0_SOYBN	100	0	Uncharacterized protein
Glyma.10G161100	1.8064	0.00792135	-	-	AT1G17530.1	translocase of inner mitochondrial membrane 23	I1LBK4_SOYBN	100	2.68e-132	Uncharacterized protein
Glyma.07G095100	1.80542	0.0070925	-	-	AT1G70250.1	receptor serine/threonine kinase, putative	K7L0M7_SOYBN	100	0	Protein kinase domain-containing protein
Glyma.07G004300	1.80497	0.0070925	1.23757	0.0226134	AT3G21180.1	autoinhibited Ca(2+)-ATPase 9	A0A368UHW8_SOYBN	100	0	Calcium-transporting ATPase (EC 7.2.2.10)
Glyma.05G204800	1.80362	0.0172479	1.87298	0.0096691	AT4G11650.1	osmotin 34	I1K6M2_SOYBN	100	1.6e-163	Uncharacterized protein
Glyma.15G252700	1.80153	0.010987	-	-	AT1G53700.1	WAG 1	I1MJ40_SOYBN	100	0	Protein kinase domain-containing protein
Glyma.04G127200	1.80068	0.0264004	-	-	-	-	K7KJT7_SOYBN	100	7.16e-50	Uncharacterized protein
Glyma.20G142100	1.80019	0.0202185	1.17379	0.0113182	AT2G33460.1	ROP-interactive CRIB motif-containing protein 1	I1NGA7_SOYBN	100	7.73e-113	CRIB domain-containing protein
Glyma.13G233900	1.7978	0.00882636	1.91998	0.0100307	AT4G17500.1	ethylene responsive element binding factor 1	K7M1F8_SOYBN	100	1.01e-107	AP2/ERF domain-containing protein	TF-AP2/ERF
Glyma.10G258000	1.79495	0.00536887	-	-	AT2G14820.1	Phototropic-responsive NPH3 family protein	K7LLG4_SOYBN	100	0	Uncharacterized protein
Glyma.16G137200	1.79348	0.00677868	-1.90748	0.0179772	AT5G17680.1	disease resistance protein (TIR-NBS-LRR class), putative	I1MND4_SOYBN	100	0	ADP-ribosyl cyclase/cyclic ADP-ribose hydrolase (EC 3.2.2.6)
Glyma.18G265800	1.79078	0.0148997	-	-	AT3G02100.1	UDP-Glycosyltransferase superfamily protein	I1N4J2_SOYBN	100	0	Uncharacterized protein
Glyma.10G250200	1.78894	0.0068289	-	-	AT1G19190.1	alpha/beta-Hydrolases superfamily protein	I1LE69_SOYBN	100	0	Abhydrolase_3 domain-containing protein
Glyma.03G147700	1.78842	0.0112233	1.46532	0.0294716	AT5G42500.1	Disease resistance-responsive (dirigent-like protein) family protein	DIR_SOYBN	100	1.01e-137	Pterocarpan synthase 1 (GmPTS1) (EC 4.2.1.139) (Dirigent protein)
Glyma.16G135500	1.78786	0.00811181	-1.60483	0.0380428	AT5G17680.1	disease resistance protein (TIR-NBS-LRR class), putative	I1MNC5_SOYBN	100	0	ADP-ribosyl cyclase/cyclic ADP-ribose hydrolase (EC 3.2.2.6)
Glyma.13G202100	1.78757	0.00943133	-	-	AT5G62410.1	structural maintenance of chromosomes 2	I1M0W9_SOYBN	100	0	Structural maintenance of chromosomes protein
Glyma.18G181700	1.78722	0.00916042	-	-	AT2G39700.1	expansin A4	I1N2H6_SOYBN	100	0	Expansin
Glyma.01G217600	1.78627	0.0166619	1.57254	0.0137167	AT4G11650.1	osmotin 34	A0A0R0LK16_SOYBN	100	7.99e-166	Uncharacterized protein
Glyma.13G265800	1.7831	0.00803816	-	-	AT1G07650.1	Leucine-rich repeat transmembrane protein kinase	A0A0R0GUE0_SOYBN	100	2.92e-105	Uncharacterized protein
Glyma.04G070600	1.78272	0.0180942	-	-	AT1G52820.1	2-oxoglutarate (2OG) and Fe(II)-dependent oxygenase superfamily protein	I1JUH5_SOYBN	100	0	Fe2OG dioxygenase domain-containing protein
Glyma.11G025600	1.78143	0.0130848	1.56438	0.0112848	AT4G11650.1	osmotin 34	C6TDE4_SOYBN	100	7.65e-166	Uncharacterized protein
Glyma.16G059300	1.78097	0.0488259	2.54638	0.0197784	AT1G76650.1	calmodulin-like 38	I1MLK5_SOYBN	100	3.89e-97	Uncharacterized protein
Glyma.20G143000	1.78097	0.0102341	-	-	AT5G19260.1	Protein of unknown function (DUF3049)	I1NGB4_SOYBN	100	0	Uncharacterized protein
Glyma.20G070100	1.77976	0.0140017	-	-	AT5G07580.1	Integrase-type DNA-binding superfamily protein	I1NEC9_SOYBN	100	2.21e-158	AP2/ERF domain-containing protein	TF-AP2/ERF
Glyma.19G118500	1.77939	0.0101544	1.08794	0.0114493	AT1G26780.2	myb domain protein 117	I1N8F4_SOYBN	100	0	Uncharacterized protein	TF-MYB
Glyma.19G076800	1.77875	0.0204062	2.10515	0.0110114	AT5G40780.1	lysine histidine transporter 1	I1N7F7_SOYBN	100	0	Aa_trans domain-containing protein
Glyma.08G101500	1.77862	0.0101005	-	-	AT3G13080.1	multidrug resistance-associated protein 3	I1KRY8_SOYBN	100	0	Uncharacterized protein
Glyma.13G028100	1.77487	0.00661688	-	-	AT5G17680.1	disease resistance protein (TIR-NBS-LRR class), putative	K7LYT2_SOYBN	100	0	ADP-ribosyl cyclase/cyclic ADP-ribose hydrolase (EC 3.2.2.6)
Glyma.08G191300	1.77465	0.0074994	-	-	AT4G33050.3	calmodulin-binding family protein	K7L7K7_SOYBN	100	0	Uncharacterized protein
Glyma.15G126600	1.77456	0.0320216	-	-	AT3G05320.1	O-fucosyltransferase family protein	I1MFZ7_SOYBN	100	0	O-fucosyltransferase family protein
Glyma.07G139900	1.77305	0.0175513	-	-	AT3G09270.1	glutathione S-transferase TAU 8	A0A0R0JE00_SOYBN	100	8.81e-168	Uncharacterized protein
Glyma.13G362800	1.77245	0.0109236	-	-	AT5G11420.1	Protein of unknown function, DUF642	I1M5Q9_SOYBN	100	0	Uncharacterized protein
Glyma.U039400	1.77147	0.0220348	2.17325	0.00515783	-	-	C6T269_SOYBN	100	6.34e-32	Uncharacterized protein
Glyma.10G023300	1.77086	0.00760187	1.99631	0.0371025	AT5G35960.1	Protein kinase family protein	I1L803_SOYBN	100	0	Protein kinase domain-containing protein
Glyma.01G108700	1.77036	0.0138607	-	-	AT3G54040.1	PAR1 protein	I1J747_SOYBN	100	1.01e-130	Uncharacterized protein
Glyma.03G186900	1.76682	0.0144531	-	-	AT2G36760.1	UDP-glucosyl transferase 73C2	I1JPS8_SOYBN	100	0	Glycosyltransferase (EC 2.4.1.-)
Glyma.08G249900	1.76581	0.0109746	-	-	AT5G15650.1	reversibly glycosylated polypeptide 2	I1KWI0_SOYBN	100	0	UDP-arabinopyranose mutase (EC 5.4.99.30)
Glyma.13G246600	1.75841	0.00668311	-	-	AT4G05020.1	NAD(P)H dehydrogenase B2	K7M1Q3_SOYBN	100	0	NADH:ubiquinone reductase (non-electrogenic) (EC 1.6.5.9)
Glyma.11G147700	1.75825	0.012222	-	-	AT5G60520.1	Late embryogenesis abundant (LEA) protein-related	I1LL67_SOYBN	100	0	Uncharacterized protein
Glyma.07G243700	1.75744	0.00865562	1.77121	0.0355583	-	-	K7L3L9_SOYBN	100	1.37e-113	Uncharacterized protein
Glyma.12G087400	1.75682	0.0378681	5.74972	0.00516737	AT4G33790.1	Jojoba acyl CoA reductase-related male sterility protein	I1LRE5_SOYBN	100	0	Fatty acyl-CoA reductase (EC 1.2.1.84)
Glyma.18G254300	1.75419	0.0232691	-	-	AT4G08850.1	Leucine-rich repeat receptor-like protein kinase family protein	K7MUP7_SOYBN	100	0	Protein kinase domain-containing protein
Glyma.08G317300	1.75364	0.0321622	-	-	AT2G32460.1	myb domain protein 101	A0A0R0J5L0_SOYBN	100	0	Uncharacterized protein	TF-MYB
Glyma.11G199300	1.75064	0.00943133	-	-	AT4G27950.1	cytokinin response factor 4	K7LR63_SOYBN	100	0	AP2/ERF domain-containing protein	TF-AP2/ERF
Glyma.11G025800	1.74717	0.0102341	-	-	-	-	C6SZS0_SOYBN	100	7.74e-131	Uncharacterized protein
Glyma.18G185400	1.74614	0.00578743	-1.64624	0.011762	AT2G37710.1	receptor lectin kinase	I1N2K7_SOYBN	100	0	Protein kinase domain-containing protein
Glyma.11G218400	1.74602	0.0213586	-	-	AT3G03341.1	-	K7LRJ2_SOYBN	100	7.29e-51	Uncharacterized protein
Glyma.10G193400	1.74489	0.0188057	-	-	AT4G13620.1	Integrase-type DNA-binding superfamily protein	I1LCI2_SOYBN	100	0	AP2/ERF domain-containing protein	TF-AP2/ERF
Glyma.17G233500	1.74311	0.0328913	2.25921	0.0151657	AT3G49780.1	phytosulfokine 4 precursor	I1MXG3_SOYBN	100	5.68e-40	Phytosulfokine-beta
Glyma.20G137700	1.74259	0.00916042	-	-	AT4G21410.1	cysteine-rich RLK (RECEPTOR-like protein kinase) 29	I1NG62_SOYBN	100	0	Uncharacterized protein
Glyma.07G264200	1.74222	0.00582052	-	-	AT1G05010.1	ethylene-forming enzyme	I1KNH9_SOYBN	100	0	Fe2OG dioxygenase domain-containing protein
Glyma.16G017500	1.74183	0.0318857	1.52626	0.0379614	AT4G10490.1	2-oxoglutarate (2OG) and Fe(II)-dependent oxygenase superfamily protein	I1MKB2_SOYBN	100	0	Fe2OG dioxygenase domain-containing protein
Glyma.13G068800	1.74171	0.00785576	-	-	AT4G31940.1	cytochrome P450, family 82, subfamily C, polypeptide 4	C82A3_SOYBN	100	0	Cytochrome P450 82A3 (EC 1.14.-.-) (Cytochrome P450 CP6)
Glyma.01G022300	1.74132	0.0223656	1.84374	0.0333358	AT1G22380.1	UDP-glucosyl transferase 85A3	K7K1C9_SOYBN	100	0	Glycosyltransferase (EC 2.4.1.-)
Glyma.11G218900	1.7411	0.00982935	-	-	AT2G28930.1	protein kinase 1B	A0A368UHM0_SOYBN	100	0	Protein kinase domain-containing protein
Glyma.16G136000	1.73939	0.00961449	-	-	AT5G17680.1	disease resistance protein (TIR-NBS-LRR class), putative	A0A0R0FQC6_SOYBN	100	0	ADP-ribosyl cyclase/cyclic ADP-ribose hydrolase (EC 3.2.2.6)
Glyma.06G272400	1.73911	0.00536887	-	-	AT3G58720.2	RING/U-box superfamily protein	I1KEJ1_SOYBN	100	0	RING-type domain-containing protein
Glyma.02G210300	1.73869	0.0118846	-	-	AT2G14095.1	-	I1JGW3_SOYBN	100	5.02e-160	Uncharacterized protein
Glyma.12G034900	1.73598	0.047934	-	-	AT4G38840.1	SAUR-like auxin-responsive protein family	I1LPV2_SOYBN	100	4.32e-66	Uncharacterized protein
Glyma.09G182200	1.73446	0.00604913	-	-	AT1G67000.1	Protein kinase superfamily protein	K7LEN5_SOYBN	100	0	Protein kinase domain-containing protein
Glyma.16G060400	1.73231	0.0118197	-	-	AT5G14230.1	-	K7MFG0_SOYBN	100	0	ANK_REP_REGION domain-containing protein
Glyma.12G021300	1.73157	0.0280531	-	-	AT4G16260.1	Glycosyl hydrolase superfamily protein	I1LPC9_SOYBN	100	0	(1->3)-beta-glucan endohydrolase (EC 3.2.1.39) (Beta-1,3-endoglucanase)
Glyma.15G158200	1.73033	0.00677868	1.89123	0.0135168	AT4G39720.1	VQ motif-containing protein	I1MGV4_SOYBN	100	0	VQ domain-containing protein
Glyma.16G026400	1.72974	0.00602547	-2.24275	0.00748404	AT4G11070.1	WRKY family transcription factor	I1MKL2_SOYBN	100	0	WRKY transcription factor	TF-WRKY
Glyma.06G145300	1.72943	0.0154806	-	-	AT5G05340.1	Peroxidase superfamily protein	A0A0R0JSG7_SOYBN	100	0	Peroxidase (EC 1.11.1.7)
Glyma.07G133800	1.72887	0.0170665	-	-	AT5G02220.1	-	I1KK06_SOYBN	100	1.13e-41	Uncharacterized protein
Glyma.U035400	1.7288	0.0132034	-	-	AT5G36930.2	Disease resistance protein (TIR-NBS-LRR class) family	A0A0R0EE48_SOYBN	100	0	ADP-ribosyl cyclase/cyclic ADP-ribose hydrolase (EC 3.2.2.6)
Glyma.15G079100	1.72837	0.00881145	-	-	AT5G47220.1	ethylene responsive element binding factor 2	A0A0R0G4Q5_SOYBN	100	0	AP2/ERF domain-containing protein	TF-AP2/ERF
Glyma.07G149700	1.72737	0.0253552	-	-	-	-	A0A0R0JED5_SOYBN	100	3.95e-63	Uncharacterized protein
Glyma.13G338000	1.7257	0.0298093	-	-	AT5G59510.1	ROTUNDIFOLIA like 5	K7M3G1_SOYBN	100	3.92e-66	Uncharacterized protein
Glyma.06G167900	1.7247	0.00582052	-	-	AT5G50720.1	HVA22 homologue E	I1KC07_SOYBN	100	1.85e-105	HVA22-like protein
Glyma.16G214300	1.7238	0.00752473	-	-	AT5G17680.1	disease resistance protein (TIR-NBS-LRR class), putative	A0A0R0FTY7_SOYBN	100	0	ADP-ribosyl cyclase/cyclic ADP-ribose hydrolase (EC 3.2.2.6)
Glyma.05G161600	1.72338	0.0184499	-	-	AT2G29420.1	glutathione S-transferase tau 7	A0A0B5E8V1_SOYBN	100	3.67e-166	Tau class glutathione S-transferase
Glyma.13G001200	1.72313	0.012914	-	-	AT1G64660.1	methionine gamma-lyase	I1LXI0_SOYBN	100	0	Uncharacterized protein
Glyma.04G121700	1.72309	0.0118582	2.56916	0.0112848	-	-	K7KJM5_SOYBN	100	0	Tyrosinase_Cu-bd domain-containing protein
Glyma.13G358900	1.72122	0.00677868	-	-	AT3G16030.1	lectin protein kinase family protein	K7M3U3_SOYBN	100	0	Protein kinase domain-containing protein
Glyma.06G079200	1.72043	0.0407054	-	-	AT4G31320.1	SAUR-like auxin-responsive protein family	I1K968_SOYBN	100	1.17e-126	Uncharacterized protein
Glyma.03G008800	1.71971	0.00668311	-1.45668	0.0306537	AT2G45910.1	U-box domain-containing protein kinase family protein	K7KC17_SOYBN	100	0	E3 ubiquitin ligase (RING-type E3 ubiquitin transferase) (Serine/threonine-protein kinase)
Glyma.13G266900	1.71919	0.0177401	4.01758	0.00849086	-	-	K7M251_SOYBN	100	1.92e-167	Uncharacterized protein
Glyma.13G193800	1.71918	0.00704477	-	-	AT3G56710.1	sigma factor binding protein 1	A0A0R0GZ51_SOYBN	100	8.54e-84	VQ domain-containing protein (Fragment)
Glyma.13G332100	1.71831	0.0385055	-	-	-	-	A0A0R0HA41_SOYBN	100	1.15e-55	Uncharacterized protein
Glyma.13G029200	1.71799	0.0368698	1.67262	0.0179429	AT3G63470.1	serine carboxypeptidase-like 40	I1LXX8_SOYBN	100	0	Carboxypeptidase (EC 3.4.16.-)
Glyma.08G339000	1.71771	0.00792135	-	-	AT3G60450.1	Phosphoglycerate mutase family protein	K7LAE0_SOYBN	100	0	Uncharacterized protein
Glyma.10G060800	1.71736	0.0214999	2.3195	0.0221215	AT1G20030.2	Pathogenesis-related thaumatin superfamily protein	I1L925_SOYBN	100	0	Uncharacterized protein
Glyma.14G017200	1.71538	0.01178	-	-	AT2G33060.1	receptor like protein 27	A0A0R0GGY0_SOYBN	100	3.5e-136	Uncharacterized protein
Glyma.18G045100	1.71336	0.0130109	-1.12619	0.0343926	AT1G65840.1	polyamine oxidase 4	I1MZJ1_SOYBN	100	0	Amino_oxidase domain-containing protein
Glyma.12G076600	1.71194	0.0210452	-	-	AT5G60700.1	glycosyltransferase family protein 2	K7LTK6_SOYBN	100	0	Uncharacterized protein
Glyma.05G224500	1.71158	0.010596	1.90883	0.0358352	AT4G26260.2	myo-inositol oxygenase 4	I1K615_SOYBN	100	0	Inositol oxygenase (EC 1.13.99.1) (Myo-inositol oxygenase)
Glyma.19G255300	1.71081	0.0057487	-	-	AT5G53130.1	cyclic nucleotide gated channel 1	I1NCK8_SOYBN	100	0	Cyclic nucleotide-binding domain-containing protein
Glyma.01G222600	1.70985	0.0136863	2.8522	0.00905707	AT5G41590.1	Protein of unknown function (DUF567)	I1JAA0_SOYBN	100	3.97e-172	Uncharacterized protein
Glyma.12G237100	1.7091	0.0256845	1.13739	0.0236352	AT1G07985.1	Expressed protein	I1LVD3_SOYBN	100	6.27e-95	Uncharacterized protein
Glyma.10G228000	1.70908	0.0137564	-	-	AT2G34930.1	disease resistance family protein / LRR family protein	A0A0R0I4W8_SOYBN	100	0	LRRNT_2 domain-containing protein
Glyma.18G041600	1.70771	0.0105086	1.32316	0.0207821	AT5G16940.2	carbon-sulfur lyases	K7MPT9_SOYBN	100	3.28e-101	CENP-V/GFA domain-containing protein
Glyma.17G116700	1.70743	0.0104075	-	-	AT3G19360.1	Zinc finger (CCCH-type) family protein	K7ML63_SOYBN	100	0	Uncharacterized protein
Glyma.01G074600	1.70502	0.00792135	1.53148	0.0170018	AT4G01070.1	UDP-Glycosyltransferase superfamily protein	I1J3X8_SOYBN	100	0	Glycosyltransferase (EC 2.4.1.-)
Glyma.08G114700	1.70345	0.00820844	-	-	AT3G13600.1	calmodulin-binding family protein	I1KSC6_SOYBN	100	0	Uncharacterized protein
Glyma.19G239000	1.70326	0.00604913	-	-	AT1G54730.2	Major facilitator superfamily protein	A0A0R0ETB5_SOYBN	100	0	MFS domain-containing protein
Glyma.09G038600	1.70311	0.0137536	-	-	AT5G49360.1	beta-xylosidase 1	K7LBP9_SOYBN	100	0	Fn3_like domain-containing protein
Glyma.03G014800	1.70292	0.0206466	-	-	AT3G12955.1	SAUR-like auxin-responsive protein family	I1JKC5_SOYBN	100	8.01e-90	Uncharacterized protein
Glyma.09G205700	1.70249	0.0100638	2.20439	0.00611388	AT2G23910.1	NAD(P)-binding Rossmann-fold superfamily protein	I1L4X9_SOYBN	100	0	3Beta_HSD domain-containing protein
Glyma.19G098700	1.69876	0.0272096	-	-	AT1G60710.1	NAD(P)-linked oxidoreductase superfamily protein	K7MXK3_SOYBN	100	1.33e-43	Aldo_ket_red domain-containing protein
Glyma.05G125200	1.69867	0.0295058	1.11785	0.0255912	AT5G44400.1	FAD-binding Berberine family protein	I1K2X2_SOYBN	100	0	FAD-binding PCMH-type domain-containing protein
Glyma.17G127600	1.69688	0.00582052	1.69032	0.0442041	AT5G50335.1	-	I1MUM3_SOYBN	100	1.25e-44	Uncharacterized protein
Glyma.19G005700	1.69279	0.0103194	-	-	AT5G40380.1	cysteine-rich RLK (RECEPTOR-like protein kinase) 42	K7MVP1_SOYBN	100	0	Uncharacterized protein
Glyma.05G179700	1.6898	0.00832533	1.28689	0.0260814	AT5G65170.1	VQ motif-containing protein	K7KQZ0_SOYBN	100	0	VQ domain-containing protein
Glyma.18G238900	1.68976	0.0192066	-	-	AT4G36470.1	S-adenosyl-L-methionine-dependent methyltransferases superfamily protein	I1N3V8_SOYBN	100	0	Uncharacterized protein
Glyma.01G032300	1.68905	0.00578743	-1.96706	0.00889177	-	-	I1J5B2_SOYBN	100	0	Uncharacterized protein
Glyma.01G187700	1.68809	0.0117827	-	-	AT4G34050.1	S-adenosyl-L-methionine-dependent methyltransferases superfamily protein	I1J983_SOYBN	100	0	Uncharacterized protein
Glyma.13G085900	1.68662	0.0100597	-	-	-	-	I1LW18_SOYBN	100	1.68e-56	Uncharacterized protein
Glyma.06G201000	1.68525	0.0103398	-	-	AT5G58430.1	exocyst subunit exo70 family protein B1	A0A0R0JJK0_SOYBN	100	0	Exocyst subunit Exo70 family protein
Glyma.01G089300	1.68467	0.0100046	-	-	AT3G25690.1	Hydroxyproline-rich glycoprotein family protein	A0A0R0L8J5_SOYBN	100	0	Uncharacterized protein
Glyma.10G148700	1.68435	0.00966653	-2.44518	0.0352007	AT4G25800.2	Calmodulin-binding protein	I1LB64_SOYBN	100	0	Uncharacterized protein
Glyma.14G221500	1.68353	0.00677868	-	-	AT1G20190.1	expansin 11	K7M8I8_SOYBN	100	6.68e-133	Expansin
Glyma.10G061000	1.68323	0.0271768	-	-	AT1G20030.2	Pathogenesis-related thaumatin superfamily protein	I1L925_SOYBN	100	2.66e-180	Uncharacterized protein
Glyma.06G067200	1.68218	0.0074994	1.09565	0.0278584	AT5G11160.1	adenine phosphoribosyltransferase 5	A0A0R4J3H2_SOYBN	100	3.87e-140	Adenine phosphoribosyltransferase (EC 2.4.2.7)
Glyma.11G040100	1.68146	0.0147277	-	-	AT2G22740.1	SU(VAR)3-9 homolog 6	K7LMY6_SOYBN	100	0	YDG domain-containing protein
Glyma.15G055700	1.68116	0.00865562	-	-	AT5G64300.1	GTP cyclohydrolase II	I1MDY7_SOYBN	100	0	GTP cyclohydrolase II (EC 3.5.4.25) (GTP cyclohydrolase-2)
Glyma.07G248000	1.68097	0.00916042	-	-	AT3G16560.1	Protein phosphatase 2C family protein	I1KMZ8_SOYBN	100	0	PPM-type phosphatase domain-containing protein
Glyma.04G152100	1.68093	0.0198603	-	-	AT3G24330.1	O-Glycosyl hydrolases family 17 protein	I1JWA3_SOYBN	100	0	(1->3)-beta-glucan endohydrolase (EC 3.2.1.39) (Beta-1,3-endoglucanase)
Glyma.01G137500	1.68035	0.008322	1.09361	0.0329079	AT2G45210.1	SAUR-like auxin-responsive protein family	I1J7S8_SOYBN	100	1.6e-121	Uncharacterized protein
Glyma.02G217600	1.67952	0.0157096	-	-	AT5G64460.2	Phosphoglycerate mutase family protein	I1JH34_SOYBN	100	0	Uncharacterized protein
Glyma.19G052600	1.6793	0.0130155	-	-	-	-	I1N6W0_SOYBN	100	2.16e-110	Uncharacterized protein
Glyma.09G055700	1.67915	0.0361527	-	-	AT5G24080.1	Protein kinase superfamily protein	A0A0R0I498_SOYBN	100	0	Protein kinase domain-containing protein
Glyma.03G129100	1.67898	0.00582052	-	-	AT5G14800.1	pyrroline-5- carboxylate (P5C) reductase	K7KEQ2_SOYBN	100	0	Pyrroline-5-carboxylate reductase (EC 1.5.1.2)
Glyma.05G157000	1.677	0.00604913	-	-	AT1G75390.1	basic leucine-zipper 44	Q0GPG2_SOYBN	100	2.76e-119	BZIP transcription factor (BZIP transcription factor bZIP111)	TF-BZIP
Glyma.04G230400	1.67528	0.0419209	-	-	-	-	K7KLU2_SOYBN	100	1.14e-39	Uncharacterized protein
Glyma.15G013900	1.67419	0.0057487	-	-	AT1G52360.2	Coatomer, beta\' subunit	I1MCM6_SOYBN	100	0	WD_REPEATS_REGION domain-containing protein
Glyma.13G188900	1.67374	0.0118196	-	-	AT4G05200.1	cysteine-rich RLK (RECEPTOR-like protein kinase) 25	K7M0J7_SOYBN	100	0	Uncharacterized protein
Glyma.11G111700	1.67356	0.00676116	-	-	AT3G51080.1	GATA transcription factor 6	K7LP59_SOYBN	100	0	GATA transcription factor	TF-GATA
Glyma.12G041000	1.67315	0.00653344	1.03123	0.00983208	AT2G16370.1	thymidylate synthase 1	I1LQ11_SOYBN	100	0	Bifunctional dihydrofolate reductase-thymidylate synthase
Glyma.12G234500	1.67113	0.019304	-	-	AT3G14770.1	Nodulin MtN3 family protein	I1LVA8_SOYBN	100	1.66e-169	Bidirectional sugar transporter SWEET
Glyma.15G232400	1.67106	0.0118197	-	-	AT5G41540.1	Disease resistance protein (TIR-NBS-LRR class) family	K7MDC7_SOYBN	100	0	ADP-ribosyl cyclase/cyclic ADP-ribose hydrolase (EC 3.2.2.6)
Glyma.16G220900	1.67028	0.00916042	-	-	AT2G38600.1	HAD superfamily, subfamily IIIB acid phosphatase	K7MJ35_SOYBN	100	0	Uncharacterized protein
Glyma.08G044400	1.66968	0.0069124	-1.58363	0.019704	AT1G73805.1	Calmodulin binding protein-like	I1KQ96_SOYBN	100	0	Uncharacterized protein
Glyma.18G239000	1.66781	0.0310343	3.91536	0.0112512	AT4G36470.1	S-adenosyl-L-methionine-dependent methyltransferases superfamily protein	A0A0R0FCG9_SOYBN	100	0	Uncharacterized protein
Glyma.U014000	1.66717	0.0135724	3.51832	0.00787801	AT3G12160.1	RAB GTPase homolog A4D	K7K2L5_SOYBN	96.413	3.54e-161	Uncharacterized protein
Glyma.03G130700	1.66594	0.00995216	-	-	-	-	I1JN80_SOYBN	100	9.33e-62	Uncharacterized protein
Glyma.02G176800	1.6659	0.0142628	1.47178	0.0155397	AT5G06839.3	bZIP transcription factor family protein	K7K961_SOYBN	100	0	Uncharacterized protein	TF-BZIP
Glyma.19G231400	1.66439	0.0408818	-	-	AT4G02330.1	Plant invertase/pectin methylesterase inhibitor superfamily	I1NBU8_SOYBN	100	0	Pectinesterase (EC 3.1.1.11)
Glyma.15G170900	1.66425	0.0116525	-	-	AT5G57000.1	-	A0A368UH26_SOYBN	100	3.61e-137	Uncharacterized protein
Glyma.09G010500	1.66347	0.0209364	-	-	-	-	I1KZZ6_SOYBN	100	1.05e-98	Uncharacterized protein
Glyma.08G293200	1.66248	0.0117012	-	-	AT1G27200.1	Domain of unknown function (DUF23)	I1KXM5_SOYBN	100	0	Glycosyltransferase family 92 protein (EC 2.4.1.-)
Glyma.04G193300	1.6596	0.0151099	-	-	AT5G50335.1	-	A0A0R0KGP8_SOYBN	100	2.42e-41	Uncharacterized protein
Glyma.10G267600	1.6593	0.0194421	-	-	AT1G15170.1	MATE efflux family protein	A0A0R0HZR5_SOYBN	100	7.37e-106	Uncharacterized protein
Glyma.03G232500	1.65798	0.0138468	-	-	AT5G57580.1	Calmodulin-binding protein	I1JR66_SOYBN	100	0	Uncharacterized protein
Glyma.17G100100	1.6559	0.0126801	-	-	AT1G74680.1	Exostosin family protein	I1MTT6_SOYBN	100	0	Exostosin domain-containing protein
Glyma.20G213500	1.65415	0.0332895	-	-	AT4G35160.1	O-methyltransferase family protein	A0A0R0EQI8_SOYBN	100	0	Uncharacterized protein
Glyma.06G315100	1.65327	0.00841583	-	-	AT5G04930.1	aminophospholipid ATPase 1	K7KYH8_SOYBN	100	0	Phospholipid-transporting ATPase (EC 7.6.2.1)
Glyma.18G219700	1.65209	0.0271768	-	-	AT4G23310.1	cysteine-rich RLK (RECEPTOR-like protein kinase) 23	A0A0R0FB71_SOYBN	100	0	Uncharacterized protein
Glyma.19G029200	1.65084	0.0187986	-	-	AT3G29370.1	-	I1N6B2_SOYBN	100	1.77e-93	Uncharacterized protein
Glyma.08G339500	1.64963	0.020006	-	-	-	-	C6T2Z7_SOYBN	100	6.61e-37	Uncharacterized protein
Glyma.13G302500	1.64876	0.0057487	-2.59087	0.00353109	AT1G03495.1	HXXXD-type acyl-transferase family protein	I1M3Y3_SOYBN	100	0	Uncharacterized protein
Glyma.16G047600	1.64867	0.0127966	2.14356	0.00834319	AT5G61890.1	Integrase-type DNA-binding superfamily protein	I1ML94_SOYBN	100	0	AP2/ERF domain-containing protein	TF-AP2/ERF
Glyma.15G156900	1.64866	0.0148997	-	-	AT4G20070.1	allantoate amidohydrolase	AAH1_SOYBN	100	0	Allantoate deiminase 1 (EC 3.5.3.9) (Allantoate amidohydrolase 1) (GmAAH1)
Glyma.18G051500	1.64027	0.0171126	-	-	-	-	K7MQ22_SOYBN	100	1.16e-167	AP2/ERF domain-containing protein	TF-AP2/ERF
Glyma.03G241500	1.64022	0.00717207	-	-	AT1G54730.2	Major facilitator superfamily protein	I1JRG9_SOYBN	100	0	MFS domain-containing protein
Glyma.02G130400	1.63493	0.0130157	-	-	AT5G13930.1	Chalcone and stilbene synthase family protein	I1JER5_SOYBN	100	0	Chalcone synthase (EC 2.3.1.74)
Glyma.19G115600	1.63377	0.00898033	-	-	AT5G39890.1	Protein of unknown function (DUF1637)	I1N8C2_SOYBN	100	0	Cysteine dioxygenase (EC 1.13.11.20)
Glyma.10G082500	1.63375	0.0112275	-	-	AT3G11820.1	syntaxin of plants 121	I1L9L3_SOYBN	100	0	t-SNARE coiled-coil homology domain-containing protein
Glyma.01G126600	1.6326	0.00827625	1.94493	0.00600658	AT1G58170.1	Disease resistance-responsive (dirigent-like protein) family protein	A0A0R0LGP0_SOYBN	100	2.19e-140	Dirigent protein
Glyma.07G157800	1.63037	0.0123306	-	-	AT3G66654.1	Cyclophilin-like peptidyl-prolyl cis-trans isomerase family protein	K7L1Z9_SOYBN	100	1.44e-168	Peptidyl-prolyl cis-trans isomerase (PPIase) (EC 5.2.1.8)
Glyma.06G319700	1.62752	0.00578743	-	-	AT1G33590.1	Leucine-rich repeat (LRR) family protein	C6ZS00_SOYBN	100	0	Disease resistance protein/LRR protein-related protein
Glyma.01G069300	1.62546	0.0279126	-	-	AT3G30530.1	basic leucine-zipper 42	Q0GPI4_SOYBN	100	1.31e-146	BZIP transcription factor bZIP35	TF-BZIP
Glyma.04G086300	1.62482	0.013028	1.27043	0.0437999	AT5G25880.1	NADP-malic enzyme 3	K7KIY2_SOYBN	100	0	Malic enzyme
Glyma.06G319600	1.62439	0.00717207	-	-	AT1G33590.1	Leucine-rich repeat (LRR) family protein	A0A0R0JNZ6_SOYBN	100	1.56e-119	Uncharacterized protein
Glyma.18G092400	1.62268	0.0101202	-	-	AT1G50720.1	Stigma-specific Stig1 family protein	I1N0K7_SOYBN	100	4.27e-114	Uncharacterized protein
Glyma.07G118900	1.62236	0.0201793	1.266	0.016345	AT1G28710.1	Nucleotide-diphospho-sugar transferase family protein	K7L139_SOYBN	100	0	Uncharacterized protein
Glyma.04G144300	1.62102	0.00821031	1.41876	0.00499389	AT1G74030.1	enolase 1	I1N1N3_SOYBN	100	0	Phosphopyruvate hydratase (EC 4.2.1.11)
Glyma.09G032100	1.62007	0.0434304	-	-	AT5G49620.1	myb domain protein 78	I1L0M9_SOYBN	100	0	Uncharacterized protein	TF-MYB
Glyma.17G244500	1.62001	0.0287919	-	-	AT2G15730.1	P-loop containing nucleoside triphosphate hydrolases superfamily protein	I1MXR2_SOYBN	100	0	Sulfotransferase (EC 2.8.2.-)
Glyma.02G055000	1.61911	0.00668311	-	-	AT2G18210.1	-	A0A0R0KSQ7_SOYBN	100	3.18e-123	Uncharacterized protein
Glyma.13G046300	1.61893	0.0100841	-	-	AT3G02550.1	LOB domain-containing protein 41	I1LX21_SOYBN	100	0	LOB domain-containing protein
Glyma.02G184200	1.61408	0.0112233	2.84838	0.0093155	AT2G36770.1	UDP-Glycosyltransferase superfamily protein	Q8S3B9_SOYBN	100	0	Glycosyltransferase (EC 2.4.1.-)
Glyma.13G115300	1.61401	0.00808983	-	-	AT2G26440.1	Plant invertase/pectin methylesterase inhibitor superfamily	K7LZ49_SOYBN	100	0	Pectinesterase (EC 3.1.1.11)
Glyma.03G182500	1.61327	0.0196258	1.20935	0.0474157	AT5G03330.1	Cysteine proteinases superfamily protein	I1JPP0_SOYBN	100	0	OTU domain-containing protein
Glyma.17G053600	1.61225	0.0103872	1.25156	0.0473067	AT4G33050.3	calmodulin-binding family protein	I1MSF5_SOYBN	100	0	Uncharacterized protein
Glyma.08G020100	1.60938	0.0225296	-	-	AT1G64185.1	Lactoylglutathione lyase / glyoxalase I family protein	K7L4H5_SOYBN	100	3.77e-51	Uncharacterized protein
Glyma.19G034500	1.60792	0.0457822	-	-	AT3G02310.1	K-box region and MADS-box transcription factor family protein	I1N6F0_SOYBN	100	0	Uncharacterized protein	TF-MADS
Glyma.10G182400	1.60504	0.0228029	1.82661	0.0155397	AT3G23360.1	Protein phosphatase 2C family protein	A0A0R0HVD0_SOYBN	100	0	PPM-type phosphatase domain-containing protein
Glyma.13G173400	1.6048	0.0194421	1.46991	0.0490397	AT3G20140.1	cytochrome P450, family 705, subfamily A, polypeptide 23	A0A0R0H1G5_SOYBN	100	2.84e-48	Uncharacterized protein
Glyma.09G219000	1.60424	0.0358499	-	-	AT4G34770.1	SAUR-like auxin-responsive protein family	A0A0R4J419_SOYBN	100	3.22e-72	Uncharacterized protein
Glyma.17G062800	1.60322	0.0465099	-	-	AT4G25850.2	OSBP(oxysterol binding protein)-related protein 4B	K7MK73_SOYBN	100	7.94e-133	Uncharacterized protein
Glyma.01G187200	1.60317	0.0085566	-	-	AT4G36945.1	PLC-like phosphodiesterases superfamily protein	K7K4M1_SOYBN	100	0	Uncharacterized protein
Glyma.17G239100	1.60219	0.0220249	-	-	-	-	A0A0R0FTV1_SOYBN	100	2.91e-38	Uncharacterized protein
Glyma.06G187300	1.60159	0.0134115	-2.81123	0.00411921	AT3G48080.1	alpha/beta-Hydrolases superfamily protein	I1KCL7_SOYBN	100	0	Uncharacterized protein
Glyma.17G260100	1.60148	0.00578743	-	-	AT4G39330.1	cinnamyl alcohol dehydrogenase 9	I1MY52_SOYBN	100	0	PKS_ER domain-containing protein
Glyma.17G050400	1.60027	0.00855193	-	-	AT5G09380.1	RNA polymerase III RPC4	I1MSB8_SOYBN	100	0	Uncharacterized protein
Glyma.13G097900	1.60015	0.0102163	1.61826	0.0182484	AT4G30190.1	H(+)-ATPase 2	I1LVP7_SOYBN	100	0	Plasma membrane ATPase (EC 7.1.2.1)
Glyma.08G110500	1.59858	0.0177401	2.53284	0.0420316	AT5G13930.1	Chalcone and stilbene synthase family protein	Q6X0N0_SOYBN	100	0	Chalcone synthase (EC 2.3.1.74)
Glyma.04G113400	1.59821	0.014951	2.57138	0.00938385	AT4G20860.1	FAD-binding Berberine family protein	Q2PMD5_SOYBN	100	0	FAD-linked oxidoreductase 1
Glyma.10G205900	1.59771	0.0205707	-	-	AT1G04560.1	AWPM-19-like family protein	Q39872_SOYBN	100	4.22e-131	PGmPM3
Glyma.02G087900	1.59754	0.0123537	3.81606	0.0209887	AT1G64660.1	methionine gamma-lyase	I1JDK2_SOYBN	100	0	Uncharacterized protein
Glyma.16G050700	1.59735	0.0117012	2.38381	0.00490923	AT5G13200.1	GRAM domain family protein	I1MLC2_SOYBN	100	0	GRAM domain-containing protein
Glyma.17G117200	1.59735	0.0285326	-	-	AT5G25940.1	early nodulin-related	C6T0F6_SOYBN	100	3.42e-72	Uncharacterized protein
Glyma.20G101100	1.59697	0.00832533	-	-	AT3G09270.1	glutathione S-transferase TAU 8	I1NF36_SOYBN	100	3.11e-165	Tau class glutathione S-transferase
Glyma.13G066100	1.59687	0.00963515	-	-	AT5G40010.1	AAA-ATPase 1	A0A0R0GRL4_SOYBN	100	0	AAA domain-containing protein
Glyma.13G121700	1.59628	0.0250771	-	-	AT1G06620.1	2-oxoglutarate (2OG) and Fe(II)-dependent oxygenase superfamily protein	I1LYI3_SOYBN	100	0	Fe2OG dioxygenase domain-containing protein
Glyma.13G173500	1.59578	0.0173947	1.50321	0.0409848	AT5G06900.1	cytochrome P450, family 93, subfamily D, polypeptide 1	C93C1_SOYBN	100	0	2-hydroxyisoflavanone synthase (EC 1.14.14.87) (Cytochrome P450 93C1v2) (Isoflavone synthase 2)
Glyma.10G078500	1.59453	0.022178	-1.04969	0.0377252	AT5G06300.1	Putative lysine decarboxylase family protein	I1L9I5_SOYBN	100	7.82e-158	Cytokinin riboside 5'-monophosphate phosphoribohydrolase (EC 3.2.2.n1)
Glyma.08G305000	1.59355	0.038617	-	-	-	-	A0A0R0J145_SOYBN	100	2.42e-119	Uncharacterized protein
Glyma.07G094500	1.59236	0.00759891	-	-	AT1G66920.2	Protein kinase superfamily protein	A0A0R0J7N4_SOYBN	100	0	Protein kinase domain-containing protein
Glyma.11G153800	1.59175	0.0348325	-	-	AT5G12380.1	annexin 8	A0A0R4J4L3_SOYBN	100	0	Annexin
Glyma.05G133000	1.59157	0.00677868	-2.59236	0.00353109	AT5G65170.1	VQ motif-containing protein	C6TEK1_SOYBN	100	2.16e-159	VQ domain-containing protein
Glyma.06G304300	1.58998	0.0349292	-	-	AT4G31980.1	-	I1KFC1_SOYBN	100	0	Uncharacterized protein
Glyma.17G015400	1.58951	0.00655038	1.61723	0.0176241	AT1G11600.1	cytochrome P450, family 77, subfamily B, polypeptide 1	I1MR73_SOYBN	100	0	Uncharacterized protein
Glyma.18G009700	1.58708	0.0102341	1.42772	0.0381684	AT3G04120.1	glyceraldehyde-3-phosphate dehydrogenase C subunit 1	C6TN36_SOYBN	100	0	Glyceraldehyde-3-phosphate dehydrogenase (EC 1.2.1.-)
Glyma.06G264200	1.58299	0.00668311	-	-	AT3G44670.2	Disease resistance protein (TIR-NBS-LRR class) family	A0A0R0JLZ2_SOYBN	100	0	NB-ARC domain-containing protein
Glyma.06G264100	1.58214	0.00703884	-	-	AT3G25510.1	disease resistance protein (TIR-NBS-LRR class), putative	A0A0R0JXY0_SOYBN	100	0	Uncharacterized protein
Glyma.01G024500	1.58166	0.0121703	-1.6751	0.0313959	-	-	K7K1E6_SOYBN	100	0	Uncharacterized protein
Glyma.14G179600	1.58124	0.0204062	-	-	AT4G24660.1	homeobox protein 22	I1MAY5_SOYBN	100	0	ZF-HD dimerization-type domain-containing protein
Glyma.20G085500	1.58081	0.0135838	-	-	AT1G04040.1	HAD superfamily, subfamily IIIB acid phosphatase	K7N2C4_SOYBN	100	0	Uncharacterized protein
Glyma.18G014600	1.57989	0.0290796	-	-	AT1G72220.1	RING/U-box superfamily protein	K7MPE1_SOYBN	100	0	RING-type domain-containing protein
Glyma.05G186800	1.57895	0.0110504	-	-	-	-	K7KR40_SOYBN	100	2.51e-34	Uncharacterized protein
Glyma.07G067900	1.57669	0.00536887	-1.07443	0.0175539	AT5G17680.1	disease resistance protein (TIR-NBS-LRR class), putative	A0A0R0J6E0_SOYBN	100	0	ADP-ribosyl cyclase/cyclic ADP-ribose hydrolase (EC 3.2.2.6)
Glyma.17G064300	1.57562	0.0332984	-	-	AT5G57510.1	-	I1MSR9_SOYBN	100	1.4e-97	Uncharacterized protein
Glyma.20G225200	1.57235	0.0225839	2.81776	0.0239411	AT3G04720.1	pathogenesis-related 4	I1NIQ9_SOYBN	100	2.19e-110	Barwin domain-containing protein
Glyma.15G172800	1.5714	0.00832533	2.41449	0.00829802	AT4G26060.1	Ribosomal protein L18ae family	K7MC04_SOYBN	100	9.4e-101	Uncharacterized protein
Glyma.14G203900	1.57035	0.0366906	-	-	AT2G40610.1	expansin A8	A0A0R4J5B0_SOYBN	100	0	Expansin
Glyma.11G039400	1.56932	0.0121611	-	-	AT4G17090.1	chloroplast beta-amylase	I1LGW4_SOYBN	100	0	Beta-amylase (EC 3.2.1.2)
Glyma.07G177600	1.56907	0.0121119	-	-	AT2G15760.1	Protein of unknown function (DUF1645)	I1KL13_SOYBN	100	0	Uncharacterized protein
Glyma.11G055100	1.56738	0.0181698	-	-	AT4G36950.1	mitogen-activated protein kinase kinase kinase 21	I1LHD9_SOYBN	100	0	Protein kinase domain-containing protein
Glyma.14G002800	1.56683	0.00653344	-	-	AT4G39720.1	VQ motif-containing protein	I1M649_SOYBN	100	1.33e-117	VQ domain-containing protein
Glyma.20G177000	1.56636	0.0146323	-	-	AT1G34340.1	alpha/beta-Hydrolases superfamily protein	A0A0R0EP12_SOYBN	100	0	Hydrolase_4 domain-containing protein
Glyma.06G071800	1.56624	0.0121142	-	-	AT1G15520.1	pleiotropic drug resistance 12	I1K8Y7_SOYBN	100	0	Uncharacterized protein
Glyma.01G144900	1.5662	0.0102091	-	-	AT2G45480.1	growth-regulating factor 9	K7K3V6_SOYBN	100	0	Uncharacterized protein
Glyma.19G032600	1.56617	0.00536887	1.41261	0.0136994	AT4G20050.2	Pectin lyase-like superfamily protein	K7MWA6_SOYBN	100	0	Pectate_lyase_3 domain-containing protein
Glyma.18G272200	1.56508	0.00797715	-	-	AT5G15650.1	reversibly glycosylated polypeptide 2	A0A0R0FDT6_SOYBN	100	0	UDP-arabinopyranose mutase (EC 5.4.99.30)
Glyma.03G131600	1.56471	0.0108343	1.05633	0.0148407	-	-	K7KER4_SOYBN	100	1.35e-73	Uncharacterized protein
Glyma.05G234600	1.56459	0.0115785	-	-	AT1G25340.1	myb domain protein 116	Q0PJK4_SOYBN	100	0	MYB transcription factor MYB84 (R2R3-type MYB transcription factor MYB84)	TF-MYB
Glyma.07G191400	1.5644	0.020651	-	-	-	-	K7L2M4_SOYBN	100	5.44e-40	Uncharacterized protein
Glyma.02G074300	1.56439	0.0402774	-1.3789	0.0473992	AT1G71910.1	-	I1JD79_SOYBN	100	9.03e-120	Uncharacterized protein
Glyma.05G108400	1.56409	0.0085173	1.52284	0.0291126	-	-	I1K2G4_SOYBN	100	2.09e-132	Uncharacterized protein
Glyma.08G222200	1.56348	0.00582052	1.13097	0.0105079	AT3G21180.1	autoinhibited Ca(2+)-ATPase 9	I1KVR4_SOYBN	100	0	Calcium-transporting ATPase (EC 7.2.2.10)
Glyma.19G018600	1.56229	0.00807385	-	-	AT5G40010.1	AAA-ATPase 1	I1N614_SOYBN	100	0	AAA domain-containing protein
Glyma.03G040000	1.56119	0.0131479	-	-	AT2G38530.1	lipid transfer protein 2	I1JL08_SOYBN	100	3.52e-82	Non-specific lipid-transfer protein
Glyma.16G021300	1.5602	0.00827625	1.89759	0.00815078	AT5G53560.1	cytochrome B5 isoform E	I1MKF6_SOYBN	100	6.34e-109	Cytochrome b5 heme-binding domain-containing protein
Glyma.02G018900	1.55982	0.0101814	-	-	AT1G26945.1	basic helix-loop-helix (bHLH) DNA-binding superfamily protein	A0A0R4J2M0_SOYBN	100	2.43e-61	BHLH domain-containing protein
Glyma.03G114900	1.55942	0.0218058	-	-	AT2G44930.1	Plant protein of unknown function (DUF247)	K7KEF7_SOYBN	100	0	Uncharacterized protein
Glyma.13G093300	1.55876	0.00981556	-	-	AT5G11210.1	glutamate receptor 2.5	K7LWX1_SOYBN	100	0	PBPe domain-containing protein
Glyma.10G005800	1.55627	0.0275477	-	-	-	-	C6T3B7_SOYBN	100	4.85e-121	Uncharacterized protein
Glyma.13G302700	1.55493	0.0100046	2.33544	0.0179429	AT1G03495.1	HXXXD-type acyl-transferase family protein	A0A0R0GWF1_SOYBN	100	0	Uncharacterized protein
Glyma.19G052500	1.55442	0.0377376	-	-	-	-	A0A0R0EU64_SOYBN	100	7.73e-107	Uncharacterized protein
Glyma.09G210400	1.55425	0.0493128	-	-	AT3G07040.1	NB-ARC domain-containing disease resistance protein	K7LF59_SOYBN	100	0	Uncharacterized protein
Glyma.08G316000	1.55408	0.0137536	1.33594	0.0256808	AT3G20340.1	-	C6T4Q1_SOYBN	100	1.27e-75	Uncharacterized protein
Glyma.13G364100	1.55258	0.0395153	-	-	AT1G15385.1	-	K7M3X8_SOYBN	100	6.28e-57	Uncharacterized protein
Glyma.09G008800	1.55182	0.0121703	1.28418	0.00490352	AT4G05520.1	EPS15 homology domain 2	I1KZX5_SOYBN	100	0	Uncharacterized protein
Glyma.16G049700	1.55177	0.00970972	-	-	AT1G12845.1	-	K7MFA1_SOYBN	100	3.86e-77	Uncharacterized protein
Glyma.15G252200	1.55169	0.0319904	-	-	AT1G78380.1	glutathione S-transferase TAU 19	GSTX3_SOYBN	100	7.16e-165	Glutathione S-transferase 3 (EC 2.5.1.18)
Glyma.02G003000	1.5504	0.00933962	-	-	-	-	I1JB60_SOYBN	100	3.11e-152	Uncharacterized protein
Glyma.20G032400	1.5499	0.0274756	2.3522	0.0131304	AT1G14040.1	EXS (ERD1/XPR1/SYG1) family protein	I1NDM9_SOYBN	100	0	PHO1
Glyma.08G109500	1.54885	0.0109555	1.61764	0.025193	AT5G13930.1	Chalcone and stilbene synthase family protein	B3F5J6_SOYBN	100	0	Chalcone synthase (EC 2.3.1.74)
Glyma.09G126300	1.54773	0.00578743	-	-	AT5G52920.1	plastidic pyruvate kinase beta subunit 1	A0A368UKJ9_SOYBN	100	0	Pyruvate kinase (EC 2.7.1.40)
Glyma.06G115900	1.54669	0.0111215	-	-	AT1G77400.1	-	I1KAD0_SOYBN	100	1.78e-121	Uncharacterized protein
Glyma.18G200700	1.5466	0.0388602	-	-	-	-	A0A0R0F211_SOYBN	100	1e-56	Uncharacterized protein
Glyma.02G086100	1.54615	0.00832533	-	-	AT1G14790.1	RNA-dependent RNA polymerase 1	K7K760_SOYBN	100	0	RNA-dependent RNA polymerase (EC 2.7.7.48)
Glyma.20G220200	1.5459	0.00677868	-	-	AT2G02360.1	phloem protein 2-B10	K7N4Z4_SOYBN	100	0	F-box domain-containing protein
Glyma.04G099000	1.54577	0.0121611	-	-	-	-	A0A0R0KCQ4_SOYBN	100	0	Queuine tRNA-ribosyltransferase catalytic subunit 1 (EC 2.4.2.29) (Guanine insertion enzyme) (tRNA-guanine transglycosylase)
Glyma.08G307600	1.54472	0.00578743	-	-	AT3G59080.1	Eukaryotic aspartyl protease family protein	A0A0R0IY61_SOYBN	100	0	Peptidase A1 domain-containing protein
Glyma.19G001600	1.54283	0.0156072	-	-	AT1G66760.2	MATE efflux family protein	I1N5L9_SOYBN	100	0	Protein DETOXIFICATION (Multidrug and toxic compound extrusion protein)
Glyma.09G049200	1.54245	0.014373	2.93352	0.00681289	AT4G37340.1	cytochrome P450, family 81, subfamily D, polypeptide 3	I1L138_SOYBN	100	0	Uncharacterized protein
Glyma.19G185300	1.54063	0.00827625	-	-	AT2G36840.1	ACT-like superfamily protein	I1NAC0_SOYBN	100	0	Uncharacterized protein
Glyma.08G059300	1.54006	0.00604913	-	-	AT4G05020.1	NAD(P)H dehydrogenase B2	K7L567_SOYBN	100	0	NADH:ubiquinone reductase (non-electrogenic) (EC 1.6.5.9)
Glyma.09G164100	1.53684	0.00578743	-	-	AT5G23370.1	GRAM domain-containing protein / ABA-responsive protein-related	A0A0R0I998_SOYBN	100	1.63e-155	GRAM domain-containing protein
Glyma.18G210900	1.53631	0.00745688	-	-	AT2G38540.1	lipid transfer protein 1	C6SWY4_SOYBN	100	5.75e-83	Non-specific lipid-transfer protein
Glyma.04G123800	1.53388	0.0105436	-	-	AT3G22370.1	alternative oxidase 1A	I1JVV5_SOYBN	100	0	Ubiquinol oxidase (EC 1.10.3.11)
Glyma.19G151100	1.53292	0.0150255	-	-	AT5G42500.1	Disease resistance-responsive (dirigent-like protein) family protein	I1N9C2_SOYBN	100	1.73e-137	Dirigent protein
Glyma.08G020900	1.53155	0.00578743	-	-	AT4G23750.2	cytokinin response factor 2	I1KPI0_SOYBN	100	0	Cytokinin response factor 2	TF
Glyma.05G033600	1.53076	0.0150843	-	-	AT1G19020.1	-	I1JZW6_SOYBN	100	7.95e-54	Uncharacterized protein
Glyma.01G115500	1.52941	0.0121211	-	-	-	-	C6T4B0_SOYBN	100	7.27e-149	Uncharacterized protein
Glyma.16G145200	1.5291	0.00916042	1.01744	0.0447845	AT5G10300.1	methyl esterase 5	A0A0R0FZI3_SOYBN	100	0	AB hydrolase-1 domain-containing protein
Glyma.16G212400	1.52808	0.0414288	2.1861	0.00787801	AT1G17860.1	Kunitz family trypsin and protease inhibitor protein	C6SY46_SOYBN	100	2.05e-159	Uncharacterized protein
Glyma.11G247600	1.5278	0.0195201	-	-	AT3G04120.1	glyceraldehyde-3-phosphate dehydrogenase C subunit 1	C6TD56_SOYBN	100	0	Glyceraldehyde-3-phosphate dehydrogenase (EC 1.2.1.-)
Glyma.11G010500	1.52756	0.0135838	1.77514	0.0130216	AT1G65060.1	4-coumarate:CoA ligase 3	A0A0R0HAN2_SOYBN	100	0	Uncharacterized protein
Glyma.18G265900	1.52675	0.0301831	-	-	AT3G02100.1	UDP-Glycosyltransferase superfamily protein	I1N4J3_SOYBN	100	0	Uncharacterized protein
Glyma.09G182300	1.52584	0.0411994	-	-	-	-	K7LEN6_SOYBN	100	1.19e-37	Uncharacterized protein
Glyma.17G256700	1.5243	0.00677868	-	-	AT1G75590.1	SAUR-like auxin-responsive protein family	I1MY20_SOYBN	100	2.3e-142	Uncharacterized protein
Glyma.18G239700	1.51997	0.0146323	-	-	AT1G16130.1	wall associated kinase-like 2	A0A0R0F3G4_SOYBN	100	0	Protein kinase domain-containing protein (Fragment)
Glyma.18G301800	1.51978	0.0448149	2.5794	0.0322075	-	-	A0A0R0F5S6_SOYBN	100	7.31e-56	Uncharacterized protein
Glyma.06G200400	1.51946	0.0150255	-	-	AT5G58430.1	exocyst subunit exo70 family protein B1	A0A0R0JJI0_SOYBN	100	0	Exocyst subunit Exo70 family protein
Glyma.08G018000	1.51837	0.016507	-	-	AT4G11280.1	1-aminocyclopropane-1-carboxylic acid (acc) synthase 6	I1KPF3_SOYBN	100	0	Aminotran_1_2 domain-containing protein
Glyma.05G058900	1.51778	0.00755595	-1.88968	0.0100295	AT4G16563.1	Eukaryotic aspartyl protease family protein	K7KN38_SOYBN	100	0	Peptidase A1 domain-containing protein
Glyma.04G052600	1.51765	0.013088	-	-	AT5G11950.2	Putative lysine decarboxylase family protein	C6T0I5_SOYBN	100	1.71e-170	Cytokinin riboside 5'-monophosphate phosphoribohydrolase (EC 3.2.2.n1)
Glyma.14G166300	1.5175	0.023635	-	-	AT1G77810.2	Galactosyltransferase family protein	I1MAN3_SOYBN	100	0	Hexosyltransferase (EC 2.4.1.-)
Glyma.10G041200	1.51707	0.0127137	-	-	AT3G04300.1	RmlC-like cupins superfamily protein	I1L8I2_SOYBN	100	1.2e-77	Cupin_3 domain-containing protein
Glyma.11G040600	1.51693	0.008322	-2.18016	0.0163157	AT2G45760.1	BON association protein 2	I1LGX6_SOYBN	100	1.77e-129	C2 domain-containing protein
Glyma.19G255000	1.51672	0.0201486	-	-	AT4G01040.1	Glycosyl hydrolase superfamily protein	A0A0R0ETF9_SOYBN	100	2.59e-107	Glyco_hydro_18 domain-containing protein (Fragment)
Glyma.03G006800	1.51622	0.0254891	4.02882	0.00568369	AT3G45400.1	exostosin family protein	I1JK55_SOYBN	100	0	Exostosin domain-containing protein
Glyma.05G135200	1.51616	0.009635	-	-	AT3G18420.1	Protein prenylyltransferase superfamily protein	I1K395_SOYBN	100	0	TPR_REGION domain-containing protein
Glyma.07G067800	1.51494	0.0059027	-1.20626	0.0113225	AT4G12010.1	Disease resistance protein (TIR-NBS-LRR class) family	K7L035_SOYBN	100	0	Uncharacterized protein
Glyma.12G121500	1.51358	0.0244191	-	-	AT3G15030.1	TCP family transcription factor 4	I1LSA4_SOYBN	100	0	TCP domain-containing protein	TF-TCP
Glyma.07G052400	1.51355	0.0118171	1.52578	0.00796241	AT5G53560.1	cytochrome B5 isoform E	I1KHS3_SOYBN	100	7.93e-105	Cytochrome b5 heme-binding domain-containing protein
Glyma.02G053600	1.51045	0.0102341	-1.49175	0.0419036	AT3G50930.1	cytochrome BC1 synthesis	I1JCM4_SOYBN	100	0	AAA domain-containing protein
Glyma.20G241500	1.50916	0.0118816	1.50153	0.0244629	AT3G55120.1	Chalcone-flavanone isomerase family protein	CFI1A_SOYBN	100	1.11e-158	Chalcone--flavonone isomerase 1A (Chalcone isomerase 1A) (EC 5.5.1.6)
Glyma.05G237100	1.5062	0.0128376	-	-	AT1G66910.1	Protein kinase superfamily protein	I1K5M8_SOYBN	100	0	Protein kinase domain-containing protein
Glyma.12G182300	1.50546	0.0190428	-	-	AT5G22580.1	Stress responsive A/B Barrel Domain	C6T019_SOYBN	100	9.31e-73	Stress-response A/B barrel domain-containing protein
Glyma.12G008800	1.50225	0.0458345	2.50424	0.0341219	AT1G61415.1	-	A0A0R0GZM9_SOYBN	100	4.35e-30	Uncharacterized protein
Glyma.12G156900	1.50193	0.00550673	-	-	AT3G14870.3	Plant protein of unknown function (DUF641)	K7LUS5_SOYBN	100	0	DUF641 domain-containing protein
Glyma.18G182000	1.50142	0.00582052	-	-	AT5G02100.1	Oxysterol-binding family protein	I1N2H8_SOYBN	100	0	Uncharacterized protein
Glyma.07G188800	1.5005	0.00898033	1.2538	0.0409831	AT4G21390.1	S-locus lectin protein kinase family protein	K7L2L4_SOYBN	100	0	Receptor-like serine/threonine-protein kinase (EC 2.7.11.1)
Glyma.17G067800	1.50034	0.00581421	-	-	AT2G18700.1	trehalose phosphatase/synthase 11	I1MSV8_SOYBN	100	0	Glyco_transf_20 domain-containing protein
Glyma.12G084700	1.49986	0.0116937	-	-	AT5G03740.1	histone deacetylase 2C	I1LRC2_SOYBN	100	0	C2H2-type domain-containing protein
Glyma.15G211500	1.49986	0.0416622	-	-	AT1G17860.1	Kunitz family trypsin and protease inhibitor protein	I1MI59_SOYBN	100	1.24e-152	Uncharacterized protein
Glyma.09G269500	1.49932	0.0115806	2.2349	0.00826056	AT2G45400.1	NAD(P)-binding Rossmann-fold superfamily protein	I1L6V3_SOYBN	100	0	Epimerase domain-containing protein
Glyma.12G059300	1.49863	0.0115881	-	-	AT2G29350.1	senescence-associated gene 13	I1LQL3_SOYBN	100	0	Uncharacterized protein
Glyma.07G095000	1.49765	0.00841583	-	-	AT5G38260.1	Protein kinase superfamily protein	A0A0R0JAJ0_SOYBN	100	0	Protein kinase domain-containing protein
Glyma.16G103900	1.49739	0.0121586	1.00414	0.0442041	AT1G32100.1	pinoresinol reductase 1	C6TER4_SOYBN	100	0	NmrA domain-containing protein
Glyma.17G137300	1.49728	0.0131479	-	-	AT1G62790.1	Bifunctional inhibitor/lipid-transfer protein/seed storage 2S albumin superfamily protein	I1MUW7_SOYBN	100	6.34e-106	AAI domain-containing protein
Glyma.01G146200	1.49695	0.0427984	-	-	-	-	K7K3W7_SOYBN	100	3.25e-108	Uncharacterized protein
Glyma.20G130000	1.49625	0.0197455	-	-	AT2G15220.1	Plant basic secretory protein (BSP) family protein	I1NFY4_SOYBN	100	5.06e-171	Uncharacterized protein
Glyma.02G309300	1.49484	0.00943133	1.87462	0.00916369	AT2G37040.1	PHE ammonia lyase 1	A0A0R4J2S3_SOYBN	100	0	Phenylalanine ammonia-lyase (EC 4.3.1.24)
Glyma.02G187200	1.49337	0.00938195	2.45997	0.0100288	AT2G29420.1	glutathione S-transferase tau 7	Q9FQD9_SOYBN	100	1.19e-166	Glutathione S-transferase GST 19 (EC 2.5.1.18) (Tau class glutathione S-transferase)
Glyma.01G094600	1.49109	0.0179623	-	-	-	-	K7K2D9_SOYBN	100	3.05e-47	Uncharacterized protein
Glyma.09G051900	1.4908	0.00763077	1.05417	0.018548	AT4G20000.1	VQ motif-containing protein	I1L165_SOYBN	100	0	VQ domain-containing protein
Glyma.05G005100	1.49018	0.0140926	-	-	AT5G40380.1	cysteine-rich RLK (RECEPTOR-like protein kinase) 42	K7KNM1_SOYBN	100	0	Uncharacterized protein
Glyma.20G036200	1.48979	0.0180911	-	-	AT1G14220.1	Ribonuclease T2 family protein	C6T3S4_SOYBN	100	1.57e-179	Ribonuclease T(2) (EC 4.6.1.19)
Glyma.09G173200	1.48935	0.0074664	2.01506	0.00467468	AT5G37600.1	glutamine synthase clone R1	C6T8F0_SOYBN	100	0	Glutamine synthetase (EC 6.3.1.2)
Glyma.20G157000	1.48887	0.038932	-	-	-	-	I1NGR8_SOYBN	100	8.35e-96	Uncharacterized protein
Glyma.03G263000	1.48782	0.0074823	-	-	AT1G72310.1	RING/U-box superfamily protein	A0A0R4J308_SOYBN	100	0	RING-type domain-containing protein
Glyma.20G148100	1.48585	0.0116757	-	-	AT4G14880.4	O-acetylserine (thiol) lyase (OAS-TL) isoform A1	A0A0R0EBB0_SOYBN	100	0	Cysteine synthase (EC 2.5.1.47)
Glyma.08G066200	1.48556	0.0148928	3.00908	0.0103411	AT5G10530.1	Concanavalin A-like lectin protein kinase family protein	A0A0R0II11_SOYBN	100	0	Protein kinase domain-containing protein
Glyma.16G210800	1.48439	0.00578743	-	-	AT5G36930.2	Disease resistance protein (TIR-NBS-LRR class) family	K7MIT8_SOYBN	100	0	ADP-ribosyl cyclase/cyclic ADP-ribose hydrolase (EC 3.2.2.6)
Glyma.18G145600	1.48336	0.0111525	-	-	AT2G22490.2	Cyclin D2;1	K7MS55_SOYBN	100	0	B-like cyclin
Glyma.08G110400	1.4807	0.0214732	-	-	AT5G13930.1	Chalcone and stilbene synthase family protein	A0A0R0IQ64_SOYBN	100	0	Chalcone synthase (EC 2.3.1.74)
Glyma.01G114400	1.47904	0.00730675	-1.38184	0.0194605	AT3G60470.1	Plant protein of unknown function (DUF247)	K7K376_SOYBN	100	0	Uncharacterized protein
Glyma.06G200300	1.47861	0.00955462	-	-	AT5G58430.1	exocyst subunit exo70 family protein B1	A0A0R0JRI8_SOYBN	100	0	Exocyst subunit Exo70 family protein
Glyma.20G114200	1.47773	0.0279516	2.95004	0.0189069	AT2G30490.1	cinnamate-4-hydroxylase	I1NFH1_SOYBN	100	0	Uncharacterized protein
Glyma.09G122800	1.47772	0.0451555	-	-	AT5G25500.1	-	K7LDG1_SOYBN	100	0	Uncharacterized protein
Glyma.18G259000	1.47724	0.0102341	-	-	AT5G39785.1	Protein of unknown function (DUF1666)	K7MUS9_SOYBN	100	0	Uncharacterized protein
Glyma.03G264800	1.47655	0.027591	-	-	AT1G20720.1	RAD3-like DNA-binding helicase protein	A0A0R0L0A8_SOYBN	100	0	Helicase ATP-binding domain-containing protein
Glyma.05G237200	1.4757	0.0103023	-2.99493	0.0036932	AT1G73805.1	Calmodulin binding protein-like	I1K5M7_SOYBN	100	0	Uncharacterized protein
Glyma.12G197900	1.47553	0.0138366	-1.89427	0.0230285	AT2G46600.1	Calcium-binding EF-hand family protein	I1LU99_SOYBN	100	3.38e-84	EF-hand domain-containing protein
Glyma.18G042000	1.47535	0.0486367	-	-	AT5G48670.1	AGAMOUS-like 80	I1MZG2_SOYBN	100	0	MADS-box domain-containing protein
Glyma.07G132600	1.47519	0.00955784	1.19126	0.0112512	AT2G37640.1	Barwin-like endoglucanases superfamily protein	A0A0R0JDM2_SOYBN	100	0	Expansin
Glyma.13G073900	1.47317	0.00604913	-	-	AT1G14370.1	protein kinase 2A	I1LWB3_SOYBN	100	0	Protein kinase domain-containing protein
Glyma.12G031400	1.47261	0.0185844	3.08096	0.0439052	-	-	K7LST7_SOYBN	100	9.36e-47	Uncharacterized protein
Glyma.16G201400	1.47246	0.0418384	-	-	AT4G25410.1	basic helix-loop-helix (bHLH) DNA-binding superfamily protein	I1MQ59_SOYBN	100	0	BHLH domain-containing protein
Glyma.01G213600	1.4724	0.00550673	1.33781	0.00716888	AT1G12460.1	Leucine-rich repeat protein kinase family protein	K7K536_SOYBN	100	0	Protein kinase domain-containing protein
Glyma.10G019000	1.47216	0.0137111	-	-	AT2G47800.1	multidrug resistance-associated protein 4	I1L7W1_SOYBN	100	0	Uncharacterized protein
Glyma.15G020800	1.4719	0.0171535	-	-	AT3G16480.1	mitochondrial processing peptidase alpha subunit	I1MCV9_SOYBN	100	0	Alpha-MPP (Inactive zinc metalloprotease alpha) (Mitochondrial-processing peptidase subunit alpha)
Glyma.12G158900	1.46895	0.0103266	-	-	AT1G53230.1	TEOSINTE BRANCHED 1, cycloidea and PCF transcription factor 3	K7LUU9_SOYBN	100	0	TCP domain-containing protein	TF-TCP
Glyma.15G221600	1.46883	0.0199584	-	-	AT3G54320.3	Integrase-type DNA-binding superfamily protein	I1MIG7_SOYBN	100	0	AP2/EREB-box binding protein	TF-AP2/EREBP
Glyma.13G266200	1.46877	0.0269172	-	-	AT1G07650.2	Leucine-rich repeat transmembrane protein kinase	A0A0R0H2H1_SOYBN	100	6.09e-73	Uncharacterized protein
Glyma.01G007300	1.46873	0.0290135	-	-	AT2G19860.1	hexokinase 2	I1J4I4_SOYBN	100	0	Phosphotransferase (EC 2.7.1.-)
Glyma.02G307300	1.4671	0.0178709	2.25084	0.0149437	AT1G59960.1	NAD(P)-linked oxidoreductase superfamily protein	I1JJS4_SOYBN	100	0	Aldo_ket_red domain-containing protein
Glyma.18G242900	1.46704	0.0102163	1.30675	0.0294182	AT4G12910.1	serine carboxypeptidase-like 20	I1N3Z7_SOYBN	100	0	Carboxypeptidase (EC 3.4.16.-)
Glyma.12G172300	1.46704	0.0121703	-	-	AT3G45210.1	Protein of unknown function, DUF584	A0A0R0HG12_SOYBN	100	6.82e-109	Uncharacterized protein
Glyma.20G203400	1.46694	0.0148997	-	-	AT5G43420.1	RING/U-box superfamily protein	K7N4P5_SOYBN	100	0	RING-type domain-containing protein
Glyma.01G217700	1.46631	0.0068289	-	-	AT4G11650.1	osmotin 34	A0A0R0LK39_SOYBN	100	0	Uncharacterized protein
Glyma.01G106000	1.4661	0.0135838	1.00855	0.0254515	AT3G09270.1	glutathione S-transferase TAU 8	C6T460_SOYBN	100	7.63e-160	Tau class glutathione S-transferase
Glyma.08G216300	1.46578	0.0193589	1.8605	0.0173918	AT1G80630.1	RNI-like superfamily protein	I1KVI8_SOYBN	100	0	Uncharacterized protein
Glyma.08G324100	1.46357	0.0103023	1.13025	0.0151902	AT5G55410.1	Bifunctional inhibitor/lipid-transfer protein/seed storage 2S albumin superfamily protein	K7LA96_SOYBN	100	3.23e-72	AAI domain-containing protein
Glyma.07G139700	1.4633	0.0154444	-	-	AT3G09270.1	glutathione S-transferase TAU 8	GSTX6_SOYBN	100	4.29e-165	Probable glutathione S-transferase (EC 2.5.1.18) (G2-4) (Heat shock protein 26A)
Glyma.03G244600	1.46287	0.0237339	-	-	AT5G17540.1	HXXXD-type acyl-transferase family protein	I1JRK7_SOYBN	100	0	Uncharacterized protein
Glyma.07G037000	1.46133	0.00769478	-	-	AT5G17680.1	disease resistance protein (TIR-NBS-LRR class), putative	K7KZI3_SOYBN	100	0	ADP-ribosyl cyclase/cyclic ADP-ribose hydrolase (EC 3.2.2.6)
Glyma.18G012200	1.4599	0.028708	2.13417	0.0453982	AT1G67750.1	Pectate lyase family protein	I1MYL5_SOYBN	100	0	Pectate lyase (EC 4.2.2.2)
Glyma.01G211900	1.45973	0.00849152	-	-	AT4G22730.1	Leucine-rich repeat protein kinase family protein	I1J9Y6_SOYBN	100	0	Protein kinase domain-containing protein
Glyma.05G195000	1.45935	0.0200439	-	-	AT1G01720.1	NAC (No Apical Meristem) domain transcriptional regulator superfamily protein	A0A0K2CTE4_SOYBN	100	0	NAC transcription factor	TF-NAC
Glyma.19G159900	1.45872	0.00615915	-	-	AT3G63380.1	ATPase E1-E2 type family protein / haloacid dehalogenase-like hydrolase family protein	I1N9K8_SOYBN	100	0	Calcium-transporting ATPase (EC 7.2.2.10)
Glyma.13G032100	1.45702	0.00615915	-	-	AT1G11050.1	Protein kinase superfamily protein	I1LXF8_SOYBN	100	0	Protein kinase domain-containing protein
Glyma.01G239600	1.45682	0.0172235	1.54905	0.0200385	AT1G47480.1	alpha/beta-Hydrolases superfamily protein	A0A0R0LP27_SOYBN	100	0	Abhydrolase_3 domain-containing protein
Glyma.03G264900	1.4561	0.0148997	-	-	AT4G11860.1	Protein of unknown function (DUF544)	A0A0R0KQB7_SOYBN	100	0	MINDY_DUB domain-containing protein
Glyma.15G160800	1.45433	0.0126951	-	-	AT3G50120.1	Plant protein of unknown function (DUF247)	K7MBP1_SOYBN	100	0	Uncharacterized protein
Glyma.16G137000	1.45378	0.0064323	-1.33168	0.0400627	AT5G36930.1	Disease resistance protein (TIR-NBS-LRR class) family	I1MND3_SOYBN	100	0	Uncharacterized protein
Glyma.01G218600	1.45332	0.00668311	-	-	AT2G41190.1	Transmembrane amino acid transporter family protein	K7K564_SOYBN	100	0	Aa_trans domain-containing protein
Glyma.02G104300	1.45303	0.0114192	-	-	AT2G15490.1	UDP-glycosyltransferase 73B4	I1JE14_SOYBN	100	0	Glycosyltransferase (EC 2.4.1.-)
Glyma.07G040800	1.45291	0.00820434	-	-	AT1G72490.1	-	I1KHD7_SOYBN	100	0	Uncharacterized protein
Glyma.15G016800	1.45226	0.00981076	-	-	AT1G52200.1	PLAC8 family protein	C6TFF7_SOYBN	100	6.29e-127	Uncharacterized protein
Glyma.13G100400	1.45208	0.0132514	-	-	AT4G25940.1	ENTH/ANTH/VHS superfamily protein	I1LVM2_SOYBN	100	0	ENTH domain-containing protein
Glyma.05G015400	1.45101	0.0125414	-	-	AT3G25610.1	ATPase E1-E2 type family protein / haloacid dehalogenase-like hydrolase family protein	I1K184_SOYBN	100	0	Phospholipid-transporting ATPase (EC 7.6.2.1)
Glyma.02G299100	1.45093	0.0234277	-	-	AT3G13110.1	serine acetyltransferase 2;2	I1JJI6_SOYBN	100	0	Serine O-acetyltransferase (EC 2.3.1.30)
Glyma.06G201100	1.45081	0.00604913	-	-	AT1G07000.1	exocyst subunit exo70 family protein B2	K7KW44_SOYBN	100	0	Exocyst subunit Exo70 family protein
Glyma.19G086700	1.45003	0.0135567	-	-	AT5G14230.1	-	K7MXC3_SOYBN	100	0	ANK_REP_REGION domain-containing protein
Glyma.05G150200	1.44975	0.00677868	-	-	AT4G14200.1	Pentatricopeptide repeat (PPR) superfamily protein	K7KQC0_SOYBN	100	0	C2H2-type domain-containing protein
Glyma.13G250900	1.44898	0.00536887	-	-	AT5G56260.1	Ribonuclease E inhibitor RraA/Dimethylmenaquinone methyltransferase	I1M2G9_SOYBN	100	3.05e-149	4-hydroxy-4-methyl-2-oxoglutarate aldolase (HMG aldolase) (EC 4.1.1.112) (EC 4.1.3.17) (Oxaloacetate decarboxylase)
Glyma.07G053100	1.44656	0.0207173	-	-	AT4G00900.1	ER-type Ca2+-ATPase 2	A0A0R0IZT6_SOYBN	100	0	Cation_ATPase_N domain-containing protein
Glyma.12G142900	1.44569	0.00801623	-2.14056	0.0101321	AT4G27280.1	Calcium-binding EF-hand family protein	C6T335_SOYBN	100	4.5e-83	EF-hand domain-containing protein
Glyma.02G171900	1.44426	0.0118197	1.79626	0.00910641	AT2G42040.1	-	K7K918_SOYBN	100	0	WRC domain-containing protein
Glyma.06G123800	1.44356	0.0137265	-	-	AT1G78780.2	pathogenesis-related family protein	C6T5R4_SOYBN	100	7.06e-179	Pathogenesis-related protein
Glyma.17G250300	1.44314	0.012978	-	-	-	-	I1MXV9_SOYBN	100	4.84e-85	Uncharacterized protein
Glyma.15G146600	1.44257	0.00668311	1.58834	0.0211259	AT1G24020.2	MLP-like protein 423	C6T0C1_SOYBN	100	1.23e-117	Bet_v_1 domain-containing protein
Glyma.18G044800	1.4422	0.00801623	-	-	-	-	I1MZI8_SOYBN	100	0	Uncharacterized protein
Glyma.12G137700	1.44142	0.0258518	-	-	AT5G48150.2	GRAS family transcription factor	K7LUN8_SOYBN	100	0	GRAS domain-containing protein	TF-GRAS
Glyma.05G082400	1.44084	0.0257334	-	-	AT5G66900.1	Disease resistance protein (CC-NBS-LRR class) family	I1K225_SOYBN	100	0	NB-ARC domain-containing protein
Glyma.19G106600	1.44071	0.0275136	-	-	AT5G13870.1	xyloglucan endotransglucosylase/hydrolase 5	A0A0R0EKA9_SOYBN	100	0	Xyloglucan endotransglucosylase/hydrolase (EC 2.4.1.207)
Glyma.16G214500	1.43932	0.0200064	-	-	AT5G36930.2	Disease resistance protein (TIR-NBS-LRR class) family	Q84ZV1_SOYBN	100	0	Disease-resistance protein (R 9 protein)
Glyma.06G304600	1.43917	0.0152562	-2.70728	0.019375	AT4G31980.1	-	A0A0R0JTC2_SOYBN	100	0	Uncharacterized protein
Glyma.07G139800	1.43548	0.0143921	-	-	AT3G09270.1	glutathione S-transferase TAU 8	I1KK57_SOYBN	100	1.42e-164	Tau class glutathione S-transferase
Glyma.01G116300	1.43533	0.0104319	-	-	AT1G32780.1	GroES-like zinc-binding dehydrogenase family protein	I1J7B3_SOYBN	100	0	Uncharacterized protein
Glyma.11G115200	1.4353	0.008322	1.02584	0.0145641	AT2G16370.1	thymidylate synthase 1	A0A0R0HFN7_SOYBN	100	0	Bifunctional dihydrofolate reductase-thymidylate synthase
Glyma.07G044200	1.43526	0.0132373	1.16366	0.0465876	AT1G53920.1	GDSL-motif lipase 5	I1KHH3_SOYBN	100	0	Lipase_GDSL domain-containing protein
Glyma.19G187700	1.43271	0.01783	-	-	AT3G53150.1	UDP-glucosyl transferase 73D1	A0A0R0EYK0_SOYBN	100	0	Glycosyltransferase (EC 2.4.1.-)
Glyma.07G135400	1.43125	0.00578743	-	-	AT2G37710.1	receptor lectin kinase	I1KK20_SOYBN	100	0	Protein kinase domain-containing protein
Glyma.15G093100	1.42973	0.0462911	-	-	AT1G30135.1	jasmonate-zim-domain protein 8	I1MF23_SOYBN	100	8.96e-97	Tify domain-containing protein
Glyma.11G153000	1.42968	0.00623882	-	-	AT5G17680.1	disease resistance protein (TIR-NBS-LRR class), putative	K7LQJ9_SOYBN	100	0	ADP-ribosyl cyclase/cyclic ADP-ribose hydrolase (EC 3.2.2.6)
Glyma.18G137600	1.42883	0.0131253	1.03003	0.0468961	AT3G59110.1	Protein kinase superfamily protein	K7MRZ2_SOYBN	100	0	Protein kinase domain-containing protein
Glyma.09G181700	1.42804	0.0102341	-	-	AT1G66880.1	Protein kinase superfamily protein	K7LEM9_SOYBN	100	7.66e-164	GUB_WAK_bind domain-containing protein
Glyma.02G003600	1.42616	0.0165845	2.10899	0.00679964	AT2G33440.1	RNA-binding (RRM/RBD/RNP motifs) family protein	A0A0R0KQF5_SOYBN	100	0	RRM domain-containing protein
Glyma.05G197000	1.42605	0.00811181	-	-	AT4G24290.2	MAC/Perforin domain-containing protein	K7KRA2_SOYBN	100	0	MACPF domain-containing protein
Glyma.11G062500	1.4237	0.0129728	2.45888	0.0222032	AT3G26300.1	cytochrome P450, family 71, subfamily B, polypeptide 34	I1LHL2_SOYBN	100	0	Uncharacterized protein
Glyma.03G217300	1.42343	0.0057487	-	-	AT3G05700.1	Drought-responsive family protein	I1JQP5_SOYBN	100	4.02e-163	Uncharacterized protein
Glyma.05G153200	1.42336	0.00881145	-	-	AT5G13930.1	Chalcone and stilbene synthase family protein	A0A0R4J3D3_SOYBN	100	0	Chalcone synthase (EC 2.3.1.74)
Glyma.16G220700	1.42232	0.02243	-	-	AT2G38600.1	HAD superfamily, subfamily IIIB acid phosphatase	A0A0R0FTP8_SOYBN	100	0	Uncharacterized protein
Glyma.18G260700	1.42077	0.00732184	-1.01109	0.030421	AT5G39670.1	Calcium-binding EF-hand family protein	I1N4E7_SOYBN	100	8.34e-152	Uncharacterized protein
Glyma.12G240600	1.41893	0.0101544	-	-	AT1G61580.1	R-protein L3 B	K7LWP1_SOYBN	100	0	Uncharacterized protein
Glyma.18G118300	1.41757	0.0117827	1.26572	0.0451679	AT5G12340.1	-	I1N143_SOYBN	100	6.05e-147	Uncharacterized protein
Glyma.07G096100	1.41693	0.0136579	-	-	AT1G18390.2	Protein kinase superfamily protein	K7L0N7_SOYBN	100	0	Uncharacterized protein
Glyma.12G145900	1.41616	0.0247942	-	-	AT4G27280.1	Calcium-binding EF-hand family protein	K7LUY3_SOYBN	100	8.67e-76	EF-hand domain-containing protein
Glyma.01G181800	1.41403	0.00963515	-	-	AT4G31940.1	cytochrome P450, family 82, subfamily C, polypeptide 4	K7K4I8_SOYBN	100	0	Uncharacterized protein
Glyma.10G230000	1.41356	0.00596593	-1.06045	0.0328395	AT4G11260.1	phosphatase-related	K7LKZ6_SOYBN	100	0	Uncharacterized protein
Glyma.11G244900	1.41303	0.0142563	2.28021	0.031992	AT1G67750.1	Pectate lyase family protein	I1LNE4_SOYBN	100	0	Pectate lyase (EC 4.2.2.2)
Glyma.09G244600	1.41265	0.019316	-	-	-	-	I1L641_SOYBN	100	0	PRA1 family protein
Glyma.19G137800	1.41235	0.0216722	1.17415	0.0233442	AT2G41690.1	heat shock transcription factor B3	I1N8Z6_SOYBN	100	5.87e-175	HSF_DOMAIN domain-containing protein	TF-HSF
Glyma.19G197000	1.41064	0.0338117	-	-	AT3G26770.1	NAD(P)-binding Rossmann-fold superfamily protein	A0A0R0F180_SOYBN	100	0	Uncharacterized protein
Glyma.20G180600	1.40988	0.0354206	1.10961	0.0351758	AT5G04220.2	Calcium-dependent lipid-binding (CaLB domain) family protein	I1NHG6_SOYBN	100	0	Uncharacterized protein
Glyma.06G035300	1.40872	0.0326586	-	-	AT4G31940.1	cytochrome P450, family 82, subfamily C, polypeptide 4	I1K7V5_SOYBN	100	0	Uncharacterized protein
Glyma.07G184300	1.40857	0.0085566	-	-	AT5G09590.1	mitochondrial HSO70 2	I1KL72_SOYBN	100	0	Uncharacterized protein
Glyma.15G114700	1.40708	0.00940911	1.24242	0.0431964	AT3G51970.1	acyl-CoA sterol acyl transferase 1	A0A0R0G840_SOYBN	100	0	MBOAT_2 domain-containing protein
Glyma.04G129200	1.405	0.0133045	-	-	AT5G04930.1	aminophospholipid ATPase 1	K7KJV3_SOYBN	100	0	Phospholipid-transporting ATPase (EC 7.6.2.1)
Glyma.19G223900	1.40365	0.0491921	-	-	AT3G05936.1	-	K7MZP8_SOYBN	100	2.03e-122	Uncharacterized protein
Glyma.18G238000	1.39967	0.00982935	1.49029	0.0144334	AT1G01490.1	Heavy metal transport/detoxification superfamily protein	C6SVJ9_SOYBN	100	1.25e-118	HMA domain-containing protein
Glyma.03G124900	1.39934	0.00909108	-	-	AT5G05130.1	DNA/RNA helicase protein	I1JN29_SOYBN	100	0	Uncharacterized protein
Glyma.18G026800	1.39895	0.0109978	-	-	AT3G55950.1	CRINKLY4 related 3	K7MPJ1_SOYBN	100	0	Protein kinase domain-containing protein
Glyma.02G208500	1.39814	0.0137105	-	-	AT1G78290.2	Protein kinase superfamily protein	I1JGV0_SOYBN	100	0	Protein kinase domain-containing protein
Glyma.09G028000	1.39685	0.0150255	-	-	AT5G11720.1	Glycosyl hydrolases family 31 protein	A0A0R0I6Y6_SOYBN	100	0	Uncharacterized protein
Glyma.06G208200	1.39676	0.00832935	-	-	AT1G74030.1	enolase 1	K7KWB0_SOYBN	100	0	Phosphopyruvate hydratase (EC 4.2.1.11)
Glyma.15G107100	1.39568	0.0464991	-	-	AT3G21690.1	MATE efflux family protein	A0A0R0G8C6_SOYBN	100	0	Protein DETOXIFICATION (Multidrug and toxic compound extrusion protein)
Glyma.16G014100	1.39526	0.00578743	-	-	AT3G14310.1	pectin methylesterase 3	I1MK76_SOYBN	100	0	Pectinesterase (EC 3.1.1.11)
Glyma.06G142000	1.39521	0.00955784	-1.9177	0.0195011	AT3G56400.1	WRKY DNA-binding protein 70	I1KB70_SOYBN	100	0	WRKY domain-containing protein	TF-WRKY
Glyma.06G119300	1.39476	0.0116845	-	-	AT1G21240.1	wall associated kinase 3	I1KAG3_SOYBN	100	0	Uncharacterized protein
Glyma.12G012600	1.39468	0.0452682	-	-	-	-	I1LP14_SOYBN	100	3.04e-46	Uncharacterized protein
Glyma.11G062700	1.39468	0.0353626	3.04844	0.010371	AT3G26300.1	cytochrome P450, family 71, subfamily B, polypeptide 34	K7LNC4_SOYBN	100	0	Uncharacterized protein
Glyma.13G256600	1.39452	0.0266786	-	-	AT4G38070.1	basic helix-loop-helix (bHLH) DNA-binding superfamily protein	I1M2N0_SOYBN	100	0	Uncharacterized protein
Glyma.02G128200	1.39414	0.0137564	-	-	AT3G05390.1	-	K7K806_SOYBN	100	0	Uncharacterized protein
Glyma.01G215100	1.39386	0.00604913	1.43242	0.0407752	AT2G42010.1	phospholipase D beta 1	I1JA23_SOYBN	100	0	Phospholipase D (EC 3.1.4.4)
Glyma.17G188400	1.393	0.0118846	-	-	AT1G79740.1	hAT transposon superfamily	A0A0R0FNV4_SOYBN	100	0	DUF659 domain-containing protein
Glyma.17G242900	1.39202	0.0439306	1.68051	0.0463869	AT5G42870.1	phosphatidic acid phosphohydrolase 2	I1MXP5_SOYBN	100	0	LNS2 domain-containing protein
Glyma.04G215600	1.39019	0.0145206	1.11279	0.0477987	AT1G49230.1	RING/U-box superfamily protein	I1JY49_SOYBN	100	6.4e-179	RING-type domain-containing protein
Glyma.03G040100	1.38977	0.0269747	-	-	AT2G38540.1	lipid transfer protein 1	C6TFP9_SOYBN	100	1.29e-83	Non-specific lipid-transfer protein
Glyma.02G027800	1.38873	0.022379	1.44972	0.0361986	AT1G24140.1	Matrixin family protein	K7K640_SOYBN	100	0	ZnMc domain-containing protein
Glyma.01G186700	1.38813	0.019793	-	-	AT5G67060.1	basic helix-loop-helix (bHLH) DNA-binding superfamily protein	K7K4L8_SOYBN	100	0	BHLH domain-containing protein
Glyma.14G123900	1.38789	0.011499	-	-	AT4G27950.1	cytokinin response factor 4	K7M7A3_SOYBN	100	0	AP2/ERF domain-containing protein	TF-AP2/ERF
Glyma.10G025700	1.38775	0.0322821	-	-	AT2G27310.1	F-box family protein	I1L829_SOYBN	100	0	F-box domain-containing protein
Glyma.17G098700	1.38683	0.0108283	-	-	AT5G62500.1	end binding protein 1B	I1MTS4_SOYBN	100	0	Uncharacterized protein
Glyma.09G080700	1.38385	0.0433782	-	-	AT3G05858.1	-	I1L1Z7_SOYBN	100	1.91e-52	Uncharacterized protein
Glyma.14G208000	1.38331	0.0200874	-	-	AT1G65690.1	Late embryogenesis abundant (LEA) hydroxyproline-rich glycoprotein family	A0A0R0GFN5_SOYBN	100	0	LEA_2 domain-containing protein
Glyma.05G204600	1.38275	0.0254341	-	-	AT4G11650.1	osmotin 34	I1K6M9_SOYBN	100	5.95e-165	Uncharacterized protein
Glyma.16G034600	1.38265	0.00797715	1.16859	0.0210172	AT4G00330.1	calmodulin-binding receptor-like cytoplasmic kinase 2	A0A0R0FUI6_SOYBN	100	0	Protein kinase domain-containing protein
Glyma.13G349300	1.38205	0.0130157	2.80406	0.00572603	AT3G13790.1	Glycosyl hydrolases family 32 protein	I1M5B4_SOYBN	100	0	Uncharacterized protein
Glyma.05G053700	1.38169	0.0458176	-	-	-	-	I1K0I7_SOYBN	100	7.99e-86	Uncharacterized protein
Glyma.07G073800	1.38141	0.0103551	1.30626	0.0267748	AT3G61220.1	NAD(P)-binding Rossmann-fold superfamily protein	I1KIE4_SOYBN	100	0	Uncharacterized protein
Glyma.16G147100	1.38109	0.0177653	-	-	-	-	K7MHE8_SOYBN	100	1.48e-75	Uncharacterized protein
Glyma.07G144700	1.38082	0.011337	1.98648	0.00490352	AT2G38060.1	phosphate transporter 4;2	I1KKA3_SOYBN	100	0	MFS domain-containing protein
Glyma.05G182100	1.38013	0.00938195	-	-	AT5G65207.1	-	C6T229_SOYBN	100	7e-49	Uncharacterized protein
Glyma.10G070500	1.37954	0.0240899	1.09239	0.022548	AT5G03610.1	GDSL-like Lipase/Acylhydrolase superfamily protein	I1L9B6_SOYBN	100	0	Lipase_GDSL domain-containing protein
Glyma.05G015500	1.37882	0.0117827	-	-	AT1G18530.1	EF hand calcium-binding protein family	I1K183_SOYBN	100	2.98e-115	Uncharacterized protein
Glyma.07G011800	1.37858	0.01301	-	-	AT1G17710.1	Pyridoxal phosphate phosphatase-related protein	I1KGE6_SOYBN	100	0	Uncharacterized protein
Glyma.07G073400	1.37835	0.0117012	-	-	AT2G45830.1	downstream target of AGL15 2	K7L079_SOYBN	100	0	CAP10 domain-containing protein
Glyma.16G022400	1.37818	0.00709255	-	-	AT2G46600.1	Calcium-binding EF-hand family protein	K7MES4_SOYBN	100	1.03e-86	EF-hand domain-containing protein
Glyma.18G015400	1.37782	0.0325833	1.95187	0.02761	AT4G40020.1	Myosin heavy chain-related protein	K7MPE4_SOYBN	100	0	Uncharacterized protein
Glyma.02G195300	1.37734	0.0131479	-	-	AT3G11820.1	syntaxin of plants 121	I1JGG8_SOYBN	100	0	t-SNARE coiled-coil homology domain-containing protein
Glyma.18G208800	1.37702	0.00869853	-	-	AT2G38470.1	WRKY DNA-binding protein 33	I1N342_SOYBN	100	0	Uncharacterized protein	TF-WRKY
Glyma.04G220300	1.37613	0.0253038	-	-	-	-	K7KLM1_SOYBN	100	2.5e-51	Uncharacterized protein
Glyma.11G230600	1.37591	0.00821031	-	-	AT3G55950.1	CRINKLY4 related 3	K7LRR5_SOYBN	100	0	Protein kinase domain-containing protein
Glyma.19G108800	1.37575	0.00881145	-	-	AT3G04070.2	NAC domain containing protein 47	K7MXS0_SOYBN	100	0	NAC domain-containing protein	TF-NAC
Glyma.05G240700	1.37469	0.0103023	-	-	AT1G14810.1	semialdehyde dehydrogenase family protein	I1K5I3_SOYBN	100	0	Aspartate-semialdehyde dehydrogenase (EC 1.2.1.11)
Glyma.11G157200	1.37444	0.0135688	-	-	AT5G42380.1	calmodulin like 37	I1LLG5_SOYBN	100	8.61e-99	Uncharacterized protein
Glyma.03G206100	1.37436	0.0140449	-1.69564	0.0248397	AT5G06600.1	ubiquitin-specific protease 12	K7KG70_SOYBN	100	0	MATH domain-containing protein
Glyma.13G065300	1.37383	0.00705547	-	-	-	-	I1LWI2_SOYBN	100	7.64e-146	Uncharacterized protein
Glyma.11G071700	1.37199	0.00636591	-	-	AT2G18190.1	P-loop containing nucleoside triphosphate hydrolases superfamily protein	I1LHW3_SOYBN	100	0	AAA domain-containing protein
Glyma.04G220100	1.37145	0.0109746	-	-	AT5G10010.1	-	I1JY95_SOYBN	100	0	Uncharacterized protein
Glyma.11G152400	1.36974	0.0157676	2.33067	0.00934493	AT3G27890.1	NADPH:quinone oxidoreductase	I1LLA7_SOYBN	100	5.7e-144	NAD(P)H dehydrogenase (quinone) (EC 1.6.5.2)
Glyma.03G199000	1.36904	0.0251208	-	-	AT5G06250.2	AP2/B3-like transcriptional factor family protein	K7KG32_SOYBN	100	0	TF-B3 domain-containing protein	TF-B3
Glyma.08G090400	1.36874	0.0117827	1.31043	0.00561143	AT3G18420.1	Protein prenylyltransferase superfamily protein	I1KRM4_SOYBN	100	0	TPR_REGION domain-containing protein
Glyma.03G102800	1.36862	0.00916042	-	-	AT3G60190.1	DYNAMIN-like 1E	I1JMI7_SOYBN	100	0	Uncharacterized protein
Glyma.19G203500	1.36706	0.0294166	-	-	AT5G06590.1	-	I1NAY3_SOYBN	100	0	Uncharacterized protein
Glyma.12G103500	1.36599	0.0253188	-	-	AT5G54510.1	Auxin-responsive GH3 family protein	I1LRV0_SOYBN	100	0	Uncharacterized protein
Glyma.19G229400	1.36307	0.00604913	-1.15545	0.0249437	AT5G57580.1	Calmodulin-binding protein	I1NBS5_SOYBN	100	0	Uncharacterized protein
Glyma.07G054000	1.36224	0.0137536	2.76604	0.00490352	AT5G49330.1	myb domain protein 111	I1KHT7_SOYBN	100	0	Uncharacterized protein	TF-MYB
Glyma.02G212400	1.3621	0.012585	-	-	AT2G22490.2	Cyclin D2;1	I1JGY3_SOYBN	100	0	B-like cyclin
Glyma.02G071700	1.3618	0.0130189	-	-	AT1G54385.2	ARM repeat superfamily protein	K7K6W3_SOYBN	100	0	Uncharacterized protein
Glyma.01G193600	1.3615	0.00683433	-	-	AT4G37640.1	calcium ATPase 2	I1J9E1_SOYBN	100	0	Calcium-transporting ATPase (EC 7.2.2.10)
Glyma.10G186800	1.36048	0.0105954	-	-	AT3G23240.1	ethylene response factor 1	I1LCB7_SOYBN	100	4.52e-165	AP2/ERF domain-containing protein	TF-AP2/ERF
Glyma.05G209000	1.35755	0.0105086	-	-	AT5G41330.1	BTB/POZ domain with WD40/YVTN repeat-like protein	I1K6H4_SOYBN	100	0	BTB_2 domain-containing protein
Glyma.04G020200	1.3558	0.0109746	1.65696	0.0408886	AT5G11880.1	Pyridoxal-dependent decarboxylase family protein	Q70MR6_SOYBN	100	0	Ornithine decarboxylase (EC 4.1.1.17)
Glyma.08G118900	1.35472	0.0155892	-	-	AT2G29420.1	glutathione S-transferase tau 7	A0A0R0IQJ4_SOYBN	100	0	Uncharacterized protein
Glyma.15G163500	1.3541	0.0145078	-	-	AT2G18980.1	Peroxidase superfamily protein	A0A0R0GAY5_SOYBN	100	0	Peroxidase (EC 1.11.1.7)
Glyma.02G286400	1.35295	0.0109746	-	-	AT5G50890.1	alpha/beta-Hydrolases superfamily protein	I1JJ42_SOYBN	100	0	Uncharacterized protein
Glyma.01G007500	1.35215	0.0124334	-	-	AT5G25930.1	Protein kinase family protein with leucine-rich repeat domain	I1J4I6_SOYBN	100	0	Protein kinase domain-containing protein
Glyma.11G150700	1.35075	0.0330913	-	-	AT1G22900.1	Disease resistance-responsive (dirigent-like protein) family protein	K7LQI3_SOYBN	100	3.93e-115	Dirigent protein
Glyma.06G034700	1.34881	0.00829106	-2.51839	0.00432921	AT3G50770.1	calmodulin-like 41	I1K7U5_SOYBN	100	1.28e-136	Uncharacterized protein
Glyma.18G285800	1.34704	0.0211397	1.54886	0.0140837	AT1G59960.1	NAD(P)-linked oxidoreductase superfamily protein	I1N520_SOYBN	100	0	Chalcone reductase
Glyma.15G008000	1.34693	0.0224865	-	-	AT1G80133.1	-	I1MCF7_SOYBN	100	4.56e-96	Epidermal patterning factor-like protein
Glyma.15G119100	1.34629	0.0305662	-	-	AT5G46890.1	Bifunctional inhibitor/lipid-transfer protein/seed storage 2S albumin superfamily protein	C6T5C6_SOYBN	100	5.76e-86	AAI domain-containing protein
Glyma.12G070400	1.34625	0.0363742	-	-	AT4G02220.1	zinc finger (MYND type) family protein / programmed cell death 2 C-terminal domain-containing protein	I1LQY4_SOYBN	100	0	MYND-type domain-containing protein
Glyma.02G055600	1.34502	0.012024	-	-	-	-	K7K6L8_SOYBN	100	5.04e-32	Uncharacterized protein
Glyma.10G251400	1.34495	0.00869853	-	-	AT2G33460.1	ROP-interactive CRIB motif-containing protein 1	I1LE83_SOYBN	100	5.69e-135	CRIB domain-containing protein
Glyma.17G030400	1.34353	0.0141852	1.44305	0.0338099	AT1G24020.2	MLP-like protein 423	C6T3A2_SOYBN	100	2.29e-112	Bet_v_1 domain-containing protein
Glyma.01G090900	1.3431	0.0129399	-	-	AT1G68760.1	nudix hydrolase 1	I1J6S8_SOYBN	100	4.21e-112	Nudix hydrolase domain-containing protein
Glyma.17G012600	1.34192	0.0146323	-	-	AT1G11790.1	arogenate dehydratase 1	A0A0R0F715_SOYBN	100	0	Arogenate dehydratase (EC 4.2.1.91)
Glyma.12G148200	1.34161	0.00604913	-	-	AT5G54380.1	protein kinase family protein	I1LT08_SOYBN	100	0	Protein kinase domain-containing protein
Glyma.11G036100	1.34132	0.0331801	-	-	AT5G53110.1	RING/U-box superfamily protein	A0A0R0HBH8_SOYBN	100	0	GUB_WAK_bind domain-containing protein
Glyma.16G164200	1.34037	0.0294226	1.31919	0.0230309	AT1G71695.1	Peroxidase superfamily protein	I1MP38_SOYBN	100	0	Peroxidase (EC 1.11.1.7)
Glyma.16G181300	1.34036	0.0139801	-	-	AT4G11410.1	NAD(P)-binding Rossmann-fold superfamily protein	I1MPL1_SOYBN	100	0	Uncharacterized protein
Glyma.12G018300	1.34023	0.0105086	-	-	AT4G13780.1	methionine--tRNA ligase, putative / methionyl-tRNA synthetase, putative / MetRS, putative	A0A0R0H9H8_SOYBN	100	0	Methionyl-tRNA synthetase (EC 6.1.1.10)
Glyma.07G266000	1.34013	0.0147205	-	-	AT5G47550.1	Cystatin/monellin superfamily protein	A0A0R0J8T0_SOYBN	100	1.1e-82	Cystatin domain-containing protein
Glyma.09G014400	1.33872	0.0397403	-	-	AT4G12490.1	Bifunctional inhibitor/lipid-transfer protein/seed storage 2S albumin superfamily protein	C6TMK6_SOYBN	100	5.48e-87	AAI domain-containing protein
Glyma.16G055900	1.33853	0.0102091	1.45546	0.0147354	AT5G14130.1	Peroxidase superfamily protein	I1MLH1_SOYBN	100	0	Peroxidase (EC 1.11.1.7)
Glyma.15G170400	1.33737	0.045974	-	-	AT1G29840.1	alpha/beta-Hydrolases superfamily protein	A0A0R0GAS6_SOYBN	100	2.2e-178	Uncharacterized protein
Glyma.06G087300	1.33707	0.0344077	-	-	AT4G32870.1	Polyketide cyclase/dehydrase and lipid transport superfamily protein	C6TN70_SOYBN	100	4.39e-118	Uncharacterized protein
Glyma.13G057000	1.33617	0.0352691	-	-	AT3G29370.1	-	I1LWS0_SOYBN	100	1.22e-85	Uncharacterized protein
Glyma.19G099700	1.33562	0.00633795	1.2602	0.0138845	AT1G28050.1	B-box type zinc finger protein with CCT domain	I1N7Y1_SOYBN	100	0	CONSTANS-like zinc finger protein
Glyma.14G211000	1.3354	0.0150398	-	-	AT1G65930.1	cytosolic NADP+-dependent isocitrate dehydrogenase	A0A0R0GQK7_SOYBN	100	0	Isocitrate dehydrogenase [NADP] (EC 1.1.1.42)
Glyma.06G317500	1.33446	0.0118789	-	-	AT5G40770.1	prohibitin 3	I1KFR0_SOYBN	100	0	Prohibitin
Glyma.04G030200	1.33408	0.0310995	-	-	AT1G19630.1	cytochrome P450, family 722, subfamily A, polypeptide 1	A0A0R0K306_SOYBN	100	1.41e-147	Uncharacterized protein
Glyma.20G196400	1.33292	0.00841583	1.87147	0.0494661	AT5G47220.1	ethylene responsive element binding factor 2	A0A0R0EDG0_SOYBN	100	1.08e-63	AP2/ERF domain-containing protein	TF-AP2/ERF
Glyma.08G352400	1.33283	0.0118502	-	-	AT1G11330.1	S-locus lectin protein kinase family protein	A0A0R0J2W5_SOYBN	100	0	Uncharacterized protein (Fragment)
Glyma.14G148300	1.33278	0.0299885	-	-	AT4G08300.1	nodulin MtN21 /EamA-like transporter family protein	I1MA27_SOYBN	100	0	WAT1-related protein
Glyma.05G147000	1.33222	0.0206901	-	-	AT1G67980.1	caffeoyl-CoA 3-O-methyltransferase	C6T2E2_SOYBN	100	1.84e-176	Uncharacterized protein
Glyma.19G162100	1.331	0.0102341	-	-	AT5G63450.1	cytochrome P450, family 94, subfamily B, polypeptide 1	I1N9N7_SOYBN	100	0	Uncharacterized protein
Glyma.19G254800	1.32868	0.00943133	-	-	AT4G11070.1	WRKY family transcription factor	I1NCK2_SOYBN	100	0	WRKY domain-containing protein	TF-WRKY
Glyma.10G097700	1.32763	0.0164517	-	-	-	-	K7LIP1_SOYBN	100	1.62e-148	Uncharacterized protein
Glyma.11G139800	1.32751	0.00808983	-	-	AT3G12110.1	actin-11	I1LK30_SOYBN	100	0	Uncharacterized protein
Glyma.10G049300	1.32706	0.0144733	-	-	AT5G02950.1	Tudor/PWWP/MBT superfamily protein	K7LHH9_SOYBN	100	0	PWWP domain-containing protein
Glyma.06G160400	1.32687	0.0117157	-	-	AT5G63660.1	Scorpion toxin-like knottin superfamily protein	C6TFR9_SOYBN	100	8.38e-48	Knot1 domain-containing protein
Glyma.19G183600	1.32614	0.0205707	-	-	-	-	A0A0R0EPC0_SOYBN	100	2.58e-62	Uncharacterized protein
Glyma.12G003200	1.32476	0.0159322	-	-	AT4G10350.1	NAC domain containing protein 70	I1LNQ4_SOYBN	100	0	NAC domain-containing protein	TF-NAC
Glyma.08G247000	1.32471	0.0287	-	-	AT4G35150.1	O-methyltransferase family protein	A0A0R0J1M7_SOYBN	100	0	Uncharacterized protein
Glyma.08G178100	1.32383	0.0431672	-	-	AT5G64250.2	Aldolase-type TIM barrel family protein	K7L7D2_SOYBN	100	0	Uncharacterized protein
Glyma.10G228500	1.32351	0.013088	-	-	AT1G21650.3	Preprotein translocase SecA family protein	A0A0R0I510_SOYBN	100	0	RING-type domain-containing protein
Glyma.19G081800	1.32253	0.0189208	-	-	AT1G04830.2	Ypt/Rab-GAP domain of gyp1p superfamily protein	A0A0R0EJG8_SOYBN	100	3.65e-30	Uncharacterized protein
Glyma.20G223900	1.32238	0.0309665	-	-	AT1G17530.1	translocase of inner mitochondrial membrane 23	I1NIP2_SOYBN	100	5.91e-132	Uncharacterized protein
Glyma.18G093300	1.32113	0.00701687	-	-	AT3G07040.1	NB-ARC domain-containing disease resistance protein	I1N0L5_SOYBN	100	0	Uncharacterized protein
Glyma.20G138600	1.32099	0.0261265	-	-	AT4G21410.1	cysteine-rich RLK (RECEPTOR-like protein kinase) 29	A0A0R0EMG6_SOYBN	100	0	Uncharacterized protein
Glyma.17G241000	1.32095	0.0120474	-	-	AT4G36930.1	basic helix-loop-helix (bHLH) DNA-binding superfamily protein	K7MNP2_SOYBN	100	0	BHLH domain-containing protein
Glyma.12G150400	1.32036	0.0407399	-	-	AT5G54190.1	protochlorophyllide oxidoreductase A	K7LV09_SOYBN	100	0	NADPH-protochlorophyllide oxidoreductase (EC 1.3.1.33)
Glyma.08G096800	1.31983	0.0197897	-	-	AT3G14420.1	Aldolase-type TIM barrel family protein	I1KRU6_SOYBN	100	0	(S)-2-hydroxy-acid oxidase (EC 1.1.3.15)
Glyma.11G085900	1.31871	0.012332	-	-	AT4G35560.1	Transducin/WD40 repeat-like superfamily protein	K7LNP0_SOYBN	100	0	Lgl_C domain-containing protein
Glyma.20G178000	1.31812	0.0115401	-	-	AT4G30230.1	-	I1NHD6_SOYBN	100	0	Uncharacterized protein
Glyma.02G244000	1.31714	0.0154822	-	-	AT5G37600.1	glutamine synthase clone R1	A0A0R4J2T4_SOYBN	100	0	Glutamine synthetase (EC 6.3.1.2)
Glyma.09G077100	1.31703	0.0239681	-	-	AT3G43270.1	Plant invertase/pectin methylesterase inhibitor superfamily	I1L1X0_SOYBN	100	0	Pectinesterase (EC 3.1.1.11)
Glyma.08G288500	1.316	0.010024	-	-	AT1G70300.1	K+ uptake permease 6	K7L9J8_SOYBN	100	0	Potassium transporter
Glyma.03G045600	1.31377	0.0118846	1.13836	0.0344511	AT3G13650.1	Disease resistance-responsive (dirigent-like protein) family protein	A0A0R0KLM2_SOYBN	100	9.23e-127	Dirigent protein
Glyma.11G181200	1.31323	0.0102538	-	-	AT2G27310.1	F-box family protein	I1LKP0_SOYBN	100	0	F-box domain-containing protein
Glyma.12G096700	1.31292	0.0213311	-	-	AT2G32590.1	-	I1LRN4_SOYBN	100	0	Condensin complex subunit 2
Glyma.03G191900	1.31197	0.00646023	-	-	AT2G36430.1	Plant protein of unknown function (DUF247)	I1JPY1_SOYBN	100	0	Uncharacterized protein
Glyma.09G195900	1.31156	0.0118846	-	-	-	-	I1L4N4_SOYBN	100	1.69e-101	Uncharacterized protein
Glyma.11G147600	1.31121	0.0103888	-	-	AT5G60520.1	Late embryogenesis abundant (LEA) protein-related	I1LL66_SOYBN	100	0	Uncharacterized protein
Glyma.15G171000	1.31083	0.0105086	-	-	AT4G33050.3	calmodulin-binding family protein	I1MH91_SOYBN	100	0	Uncharacterized protein
Glyma.02G038400	1.30915	0.00898033	-	-	AT3G26600.1	armadillo repeat only 4	A0A0R0KRL8_SOYBN	100	0	Uncharacterized protein
Glyma.06G234700	1.30853	0.0144414	-	-	AT5G53980.1	homeobox protein 52	I1KDP7_SOYBN	100	5.1e-151	Homeobox domain-containing protein	TF-Homeobox
Glyma.11G070200	1.30731	0.038932	1.58965	0.013003	AT1G75280.1	NmrA-like negative transcriptional regulator family protein	K7LNG2_SOYBN	100	0	NmrA domain-containing protein
Glyma.03G206000	1.30675	0.0240899	-	-	AT5G06590.1	-	K7KG67_SOYBN	100	0	Uncharacterized protein
Glyma.02G190900	1.30637	0.00832533	-	-	AT5G40690.1	-	I1JGD9_SOYBN	100	2.98e-128	Uncharacterized protein
Glyma.15G185200	1.304	0.0178159	-	-	AT1G48330.1	-	I1MHM1_SOYBN	100	2.56e-53	Uncharacterized protein
Glyma.02G248000	1.30391	0.012615	3.11349	0.0181111	AT3G55470.2	Calcium-dependent lipid-binding (CaLB domain) family protein	K7KAL4_SOYBN	100	7.97e-114	C2 domain-containing protein
Glyma.03G083200	1.30243	0.00943133	-	-	AT5G02230.1	Haloacid dehalogenase-like hydrolase (HAD) superfamily protein	C6TIM6_SOYBN	100	0	Uncharacterized protein
Glyma.12G103600	1.30233	0.0143921	-2.06234	0.016541	AT4G27280.1	Calcium-binding EF-hand family protein	I1LRV1_SOYBN	100	1.79e-88	EF-hand domain-containing protein
Glyma.05G233300	1.30216	0.00867926	1.45971	0.00991138	AT3G18440.1	aluminum-activated malate transporter 9	I1K5S7_SOYBN	100	0	Uncharacterized protein
Glyma.06G259100	1.29972	0.00578743	-	-	AT5G17680.1	disease resistance protein (TIR-NBS-LRR class), putative	I1KE91_SOYBN	100	0	ADP-ribosyl cyclase/cyclic ADP-ribose hydrolase (EC 3.2.2.6)
Glyma.14G179300	1.29906	0.0111905	1.16668	0.0238045	AT5G01340.1	Mitochondrial substrate carrier family protein	A0A0R0GET2_SOYBN	100	0	Uncharacterized protein
Glyma.09G173600	1.2986	0.0211095	-	-	-	-	A0A0R0I9P1_SOYBN	100	3.97e-45	Uncharacterized protein
Glyma.18G289600	1.29806	0.0117827	1.04374	0.0167426	AT5G02500.1	heat shock cognate protein 70-1	K7MVD3_SOYBN	100	0	Uncharacterized protein
Glyma.14G056500	1.29745	0.0118197	-	-	AT5G05460.1	Glycosyl hydrolase family 85	A0A0R0G9J8_SOYBN	100	0	Mannosyl-glycoprotein endo-beta-N-acetylglucosaminidase (EC 3.2.1.96)
Glyma.02G088700	1.29615	0.0201093	2.34243	0.0314535	AT5G38210.1	Protein kinase family protein	I1JDL1_SOYBN	100	0	Protein kinase domain-containing protein
Glyma.16G142300	1.29559	0.0159316	-	-	AT4G36850.1	PQ-loop repeat family protein / transmembrane family protein	I1MNI7_SOYBN	100	0	Uncharacterized protein
Glyma.07G235500	1.29507	0.0057487	-	-	AT2G32560.1	F-box family protein	I1KML7_SOYBN	100	0	F-box domain-containing protein
Glyma.10G239700	1.29502	0.0146323	-	-	AT4G25433.1	peptidoglycan-binding LysM domain-containing protein	C6T163_SOYBN	100	8.42e-72	Uncharacterized protein
Glyma.16G054400	1.29272	0.0153022	-	-	AT5G13080.1	WRKY DNA-binding protein 75	A0A368UGZ1_SOYBN	100	1.09e-145	WRKY domain-containing protein	TF-WRKY
Glyma.18G159300	1.29258	0.0477672	-	-	AT2G34930.1	disease resistance family protein / LRR family protein	A0A0R0F193_SOYBN	100	0	Uncharacterized protein
Glyma.14G180300	1.29101	0.0117827	-	-	AT5G65420.1	CYCLIN D4;1	I1MAZ0_SOYBN	100	0	B-like cyclin
Glyma.19G002900	1.29013	0.0382446	-	-	AT1G25580.1	NAC (No Apical Meristem) domain transcriptional regulator superfamily protein	A0A0R0ESN7_SOYBN	100	0	NAC domain-containing protein	TF-NAC
Glyma.17G065100	1.28917	0.0213178	-	-	AT4G25810.1	xyloglucan endotransglycosylase 6	A0A0R0F8D6_SOYBN	100	0	Xyloglucan endotransglucosylase/hydrolase (EC 2.4.1.207)
Glyma.01G218500	1.28692	0.0148928	-	-	AT2G41190.1	Transmembrane amino acid transporter family protein	A0A0R0LK40_SOYBN	100	2.18e-28	Uncharacterized protein
Glyma.12G236500	1.2835	0.00759891	-	-	AT4G27220.1	NB-ARC domain-containing disease resistance protein	K7LWL6_SOYBN	100	0	NB-ARC domain-containing protein
Glyma.13G077300	1.28014	0.0244262	-	-	AT1G21750.1	PDI-like 1-1	K7LX68_SOYBN	100	0	Protein disulfide-isomerase (EC 5.3.4.1)
Glyma.02G150600	1.27971	0.00832533	-	-	AT2G48010.1	receptor-like kinase in in flowers 3	I1JFE0_SOYBN	100	0	Protein kinase domain-containing protein
Glyma.16G205000	1.27911	0.02278	-	-	AT5G62280.1	Protein of unknown function (DUF1442)	I1MQ93_SOYBN	100	4.54e-133	Uncharacterized protein
Glyma.17G221000	1.27901	0.0325121	-	-	-	-	A0A0R0FRZ2_SOYBN	100	3.3e-78	Uncharacterized protein
Glyma.13G166200	1.27901	0.00871338	-	-	AT2G25490.1	EIN3-binding F box protein 1	I1LZX2_SOYBN	100	0	F-box domain-containing protein
Glyma.12G120500	1.27757	0.0129399	-	-	AT2G31060.2	elongation factor family protein	I1LS96_SOYBN	100	0	Tr-type G domain-containing protein
Glyma.13G303400	1.27727	0.0113659	1.17452	0.0180953	AT2G19130.1	S-locus lectin protein kinase family protein	A0A0R0H4D6_SOYBN	100	0	Receptor-like serine/threonine-protein kinase (EC 2.7.11.1)
Glyma.06G301800	1.27669	0.0343674	-	-	AT2G32280.1	Protein of unknown function (DUF1218)	I1KF97_SOYBN	100	2.09e-110	Uncharacterized protein
Glyma.04G147000	1.27652	0.00821031	-	-	AT2G25490.1	EIN3-binding F box protein 1	I1JW71_SOYBN	100	0	F-box domain-containing protein
Glyma.19G182400	1.2764	0.0105668	-	-	AT5G03300.1	adenosine kinase 2	I1NA97_SOYBN	100	0	Adenosine kinase (EC 2.7.1.20)
Glyma.17G245100	1.27535	0.0123306	-	-	AT2G26530.1	Protein of unknown function (DUF1645)	I1MXR8_SOYBN	100	0	Uncharacterized protein
Glyma.11G138000	1.27481	0.00536887	-	-	AT1G07530.1	SCARECROW-like 14	I1LK06_SOYBN	100	0	GRAS domain-containing protein	TF-GRAS
Glyma.07G139600	1.27211	0.00717207	1.95044	0.0355264	AT2G29420.1	glutathione S-transferase tau 7	I1KK55_SOYBN	100	1.55e-165	Tau class glutathione S-transferase
Glyma.11G198600	1.27102	0.0212173	-	-	-	-	K7LR60_SOYBN	100	1.7e-48	Uncharacterized protein
Glyma.18G247500	1.27076	0.00614898	-	-	AT2G20940.1	Protein of unknown function (DUF1279)	C6T2F9_SOYBN	100	9.93e-89	DUF1279 domain-containing protein
Glyma.13G322300	1.27064	0.0104819	-	-	AT5G22930.1	Protein of unknown function (DUF1635)	I1M4G8_SOYBN	100	0	Uncharacterized protein
Glyma.06G187400	1.26999	0.00685694	-	-	AT3G48090.1	alpha/beta-Hydrolases superfamily protein	K7KVV2_SOYBN	100	0	Uncharacterized protein
Glyma.12G132500	1.269	0.0386866	-	-	AT5G54010.1	UDP-Glycosyltransferase superfamily protein	I1LSK3_SOYBN	100	0	Uncharacterized protein
Glyma.13G119000	1.26769	0.00963515	-	-	AT1G02520.1	P-glycoprotein 11	I1LYF5_SOYBN	100	0	Uncharacterized protein
Glyma.15G264200	1.26733	0.0135404	3.01349	0.0117247	AT1G53920.1	GDSL-motif lipase 5	I1MJE9_SOYBN	100	0	Lipase_GDSL domain-containing protein
Glyma.20G237500	1.26588	0.0373191	-	-	AT3G05600.1	alpha/beta-Hydrolases superfamily protein	I1NJ31_SOYBN	100	0	AB hydrolase-1 domain-containing protein
Glyma.18G294700	1.26545	0.0400736	-	-	AT1G66930.1	Protein kinase superfamily protein	A0A0R0F5H8_SOYBN	100	0	Uncharacterized protein
Glyma.03G247500	1.26477	0.0301292	-	-	AT3G04720.1	pathogenesis-related 4	C6T2R0_SOYBN	100	7.26e-105	Barwin domain-containing protein
Glyma.14G155500	1.26441	0.00578743	-	-	AT1G77280.1	Protein kinase protein with adenine nucleotide alpha hydrolases-like domain	K7M712_SOYBN	100	0	Protein kinase domain-containing protein
Glyma.04G091600	1.26417	0.0151918	-	-	AT5G49700.1	Predicted AT-hook DNA-binding family protein	I1JV30_SOYBN	100	0	AT-hook motif nuclear-localized protein
Glyma.01G014200	1.26333	0.0113268	1.16397	0.00649067	AT1G32200.2	phospholipid/glycerol acyltransferase family protein	K7K183_SOYBN	100	0	Glycerol-3-phosphate acyltransferase, chloroplastic (GPAT) (EC 2.3.1.15)
Glyma.12G017700	1.2631	0.0102341	-	-	AT3G03060.1	P-loop containing nucleoside triphosphate hydrolases superfamily protein	I1LP75_SOYBN	100	0	AAA domain-containing protein
Glyma.08G279300	1.26282	0.00603241	-	-	AT2G22560.1	Kinase interacting (KIP1-like) family protein	I1KX80_SOYBN	100	0	NAB domain-containing protein
Glyma.17G039200	1.26186	0.0112835	-	-	AT3G53480.1	pleiotropic drug resistance 9	I1MRW9_SOYBN	100	0	Uncharacterized protein
Glyma.11G238300	1.26049	0.0255483	1.36982	0.0446864	AT2G22250.2	aspartate aminotransferase	I1LN02_SOYBN	100	0	Aminotran_1_2 domain-containing protein
Glyma.02G123500	1.26034	0.0259981	-	-	-	-	K7K7Y0_SOYBN	100	4.36e-59	Uncharacterized protein
Glyma.12G056800	1.25948	0.00732184	-	-	AT3G51790.1	transmembrane protein G1P-related 1	I1LQI6_SOYBN	100	0	Uncharacterized protein
Glyma.03G119200	1.25929	0.0107241	-	-	AT2G41050.1	PQ-loop repeat family protein / transmembrane family protein	K7KEJ1_SOYBN	100	0	Uncharacterized protein
Glyma.13G267700	1.25827	0.0300191	-	-	AT3G56400.1	WRKY DNA-binding protein 70	K7M259_SOYBN	100	0	WRKY domain-containing protein	TF-WRKY
Glyma.14G005700	1.25794	0.0145206	1.63189	0.0156053	AT1G59960.1	NAD(P)-linked oxidoreductase superfamily protein	A0A0R0GIG5_SOYBN	100	0	Aldo_ket_red domain-containing protein
Glyma.07G120900	1.25766	0.0123388	-	-	AT3G60190.1	DYNAMIN-like 1E	I1KJE0_SOYBN	100	0	Uncharacterized protein
Glyma.08G211800	1.25488	0.0109746	-	-	AT1G52565.1	-	I1KVD9_SOYBN	100	9.16e-101	Uncharacterized protein
Glyma.06G130100	1.25485	0.0314164	-	-	AT3G49290.1	ABL interactor-like protein 2	A0A0R0JG66_SOYBN	100	0	Uncharacterized protein
Glyma.20G164000	1.25294	0.0451757	-	-	AT5G52900.1	-	C6TDS3_SOYBN	100	4.7e-162	Uncharacterized protein
Glyma.19G112000	1.25169	0.038542	2.22342	0.0309885	AT5G18150.1	Methyltransferase-related protein	K7MXU2_SOYBN	100	6.63e-57	Uncharacterized protein
Glyma.08G109300	1.25155	0.0218089	2.50482	0.0197409	AT5G13930.1	Chalcone and stilbene synthase family protein	Q6X0M9_SOYBN	100	0	Chalcone synthase (EC 2.3.1.74)
Glyma.01G004800	1.25136	0.0369685	-	-	AT4G29180.2	root hair specific 16	K7K137_SOYBN	100	0	Protein kinase domain-containing protein
Glyma.13G088300	1.25116	0.0248184	-	-	AT5G10100.1	Haloacid dehalogenase-like hydrolase (HAD) superfamily protein	A0A0R4J4X4_SOYBN	100	0	Trehalose 6-phosphate phosphatase (EC 3.1.3.12)
Glyma.10G274600	1.25102	0.00869853	-	-	AT1G68550.2	Integrase-type DNA-binding superfamily protein	I1LEX1_SOYBN	100	0	AP2/ERF domain-containing protein	TF-AP2/ERF
Glyma.17G106800	1.25102	0.0090915	-	-	AT1G80530.1	Major facilitator superfamily protein	I1MU10_SOYBN	100	0	Nodulin-like domain-containing protein
Glyma.10G193200	1.25069	0.0116666	-	-	AT3G23990.1	heat shock protein 60	I1LCI1_SOYBN	100	0	Uncharacterized protein
Glyma.12G218500	1.24908	0.0118197	-	-	AT4G10780.1	LRR and NB-ARC domains-containing disease resistance protein	I1LUV4_SOYBN	100	0	NB-ARC domain-containing protein
Glyma.07G193600	1.24904	0.0483343	-	-	-	-	A0A0R0JCW2_SOYBN	100	0	Uncharacterized protein
Glyma.17G165700	1.24853	0.0254341	-	-	AT5G67320.1	WD-40 repeat family protein	A0A0R0FM47_SOYBN	100	0	WD_REPEATS_REGION domain-containing protein
Glyma.02G089400	1.2483	0.0107573	-	-	AT2G47485.1	-	K7K790_SOYBN	100	9.57e-90	Uncharacterized protein
Glyma.15G248200	1.24736	0.00717207	-	-	AT1G17110.1	ubiquitin-specific protease 15	I1MJ12_SOYBN	100	0	Uncharacterized protein
Glyma.12G207500	1.2472	0.0131654	-	-	AT1G03860.1	prohibitin 2	I1LUJ6_SOYBN	100	0	Prohibitin
Glyma.09G000700	1.24692	0.0103023	-	-	AT1G43170.6	ribosomal protein 1	I1KZP9_SOYBN	100	0	Uncharacterized protein
Glyma.09G274000	1.24647	0.0104319	-	-	AT3G56400.1	WRKY DNA-binding protein 70	I1L6Z7_SOYBN	100	0	WRKY transcription factor	TF-WRKY
Glyma.07G045900	1.24628	0.0117949	-	-	AT1G72330.1	alanine aminotransferase 2	I1KHJ4_SOYBN	100	0	Aminotran_1_2 domain-containing protein
Glyma.20G209700	1.24537	0.00867926	-	-	AT3G23250.1	myb domain protein 15	Q9XIU5_SOYBN	100	0	GmMYB29B2 protein (MYB/HD-like transcription factor)	TF-MYB
Glyma.07G140700	1.24474	0.0445682	-	-	AT3G09270.1	glutathione S-transferase TAU 8	I1KK68_SOYBN	100	5.27e-166	Uncharacterized protein
Glyma.20G149100	1.24457	0.0101544	-	-	AT3G22780.1	Tesmin/TSO1-like CXC domain-containing protein	K7N3J0_SOYBN	100	0	CRC domain-containing protein
Glyma.01G044800	1.24442	0.0197111	-	-	AT1G26945.1	basic helix-loop-helix (bHLH) DNA-binding superfamily protein	I1J5N3_SOYBN	100	3.49e-61	BHLH domain-containing protein
Glyma.19G235200	1.24397	0.0184325	-	-	AT1G09000.1	NPK1-related protein kinase 1	I1NBZ3_SOYBN	100	0	Protein kinase domain-containing protein
Glyma.17G061800	1.24294	0.0105095	-	-	AT4G30190.1	H(+)-ATPase 2	I1MSP4_SOYBN	100	0	Plasma membrane ATPase (EC 7.1.2.1)
Glyma.19G021900	1.24207	0.0480403	-1.97623	0.0232052	AT5G39820.1	NAC domain containing protein 94	I1N646_SOYBN	100	0	NAC domain-containing protein	TF-NAC
Glyma.20G009300	1.24109	0.0142856	-	-	AT3G19000.1	2-oxoglutarate (2OG) and Fe(II)-dependent oxygenase superfamily protein	A0A0R0EGI2_SOYBN	100	0	Fe2OG dioxygenase domain-containing protein
Glyma.08G174400	1.24005	0.0108376	-	-	AT3G14370.1	Protein kinase superfamily protein	I1KU78_SOYBN	100	0	Protein kinase domain-containing protein
Glyma.04G090100	1.24003	0.026869	-	-	AT5G65640.1	beta HLH protein 93	I1JV18_SOYBN	100	0	BHLH domain-containing protein
Glyma.09G161100	1.23806	0.0106041	-	-	AT5G25930.1	Protein kinase family protein with leucine-rich repeat domain	I1L3S1_SOYBN	100	0	Protein kinase domain-containing protein
Glyma.04G009900	1.2375	0.0265299	-	-	AT2G21490.1	dehydrin LEA	O23957_SOYBN	100	1.46e-119	Dehydrin
Glyma.18G287000	1.23685	0.00943594	-	-	AT3G46530.1	NB-ARC domain-containing disease resistance protein	K7MVB6_SOYBN	100	0	Uncharacterized protein
Glyma.17G208400	1.2368	0.0130527	-	-	AT3G10180.1	P-loop containing nucleoside triphosphate hydrolases superfamily protein	A0A368UGS3_SOYBN	100	0	Kinesin motor domain-containing protein
Glyma.11G232000	1.23557	0.0180942	-	-	AT5G05510.1	Mad3/BUB1 homology region 1	K7LRS1_SOYBN	100	0	BUB1 N-terminal domain-containing protein
Glyma.16G043200	1.23534	0.0130682	-	-	AT3G04070.2	NAC domain containing protein 47	I1ML43_SOYBN	100	0	NAC domain-containing protein	TF-NAC
Glyma.13G233000	1.23517	0.0145206	-	-	AT2G29120.1	glutamate receptor 2.7	A0A0R0GSR6_SOYBN	100	0	Glutamate receptor
Glyma.14G088800	1.23508	0.00943133	-	-	AT5G67500.1	voltage dependent anion channel 2	I1J462_SOYBN	100	0	Uncharacterized protein
Glyma.07G005000	1.23417	0.0196258	-	-	AT1G79890.1	RAD3-like DNA-binding helicase protein	I1KG67_SOYBN	100	0	Helicase ATP-binding domain-containing protein
Glyma.18G281400	1.23392	0.0109621	-	-	AT5G61890.1	Integrase-type DNA-binding superfamily protein	A0A0K2CSW0_SOYBN	100	1.83e-180	AP2-EREBP transcription factor (Fragment)	TF-AP2/EREBP
Glyma.18G236300	1.23184	0.0124794	-	-	-	-	I1N3T7_SOYBN	100	2.5e-151	Uncharacterized protein
Glyma.03G237600	1.2317	0.0194751	-	-	AT1G09000.1	NPK1-related protein kinase 1	I1JRC5_SOYBN	100	0	Protein kinase domain-containing protein
Glyma.18G030500	1.23083	0.0107241	-	-	AT2G39920.1	HAD superfamily, subfamily IIIB acid phosphatase	I1MZ54_SOYBN	100	0	Uncharacterized protein
Glyma.16G115600	1.23056	0.0105945	-	-	AT1G13410.1	Tetratricopeptide repeat (TPR)-like superfamily protein	K7MGQ7_SOYBN	100	0	Uncharacterized protein
Glyma.19G099400	1.22874	0.0140541	-	-	AT5G41130.1	Esterase/lipase/thioesterase family protein	K7MXK9_SOYBN	100	0	Hydrolase_4 domain-containing protein
Glyma.20G051700	1.22834	0.0370902	-	-	AT5G21105.1	Plant L-ascorbate oxidase	I1NE62_SOYBN	100	0	L-ascorbate oxidase (EC 1.10.3.3)
Glyma.07G190700	1.22777	0.00837237	-	-	AT5G57580.1	Calmodulin-binding protein	I1KLD8_SOYBN	100	0	Uncharacterized protein
Glyma.03G149900	1.22773	0.00821031	-	-	AT4G02940.1	oxidoreductase, 2OG-Fe(II) oxygenase family protein	A0A0R0KR32_SOYBN	100	0	Uncharacterized protein
Glyma.16G060800	1.22748	0.0305916	-	-	AT3G05950.1	RmlC-like cupins superfamily protein	C7S8B6_SOYBN	100	1.04e-162	Germin-like protein
Glyma.U029300	1.22608	0.0103266	-	-	AT1G59540.1	P-loop containing nucleoside triphosphate hydrolases superfamily protein	K7M5R3_SOYBN	100	0	Kinesin-like protein
Glyma.08G359500	1.22565	0.0448149	-	-	AT1G71110.1	-	I1KZF1_SOYBN	100	0	Uncharacterized protein
Glyma.11G067500	1.22524	0.0139283	-	-	AT5G66750.1	chromatin remodeling 1	I1LHR4_SOYBN	100	0	Uncharacterized protein
Glyma.02G128800	1.22475	0.0118502	-	-	AT1G13480.1	Protein of unknown function (DUF1262)	I1JEQ1_SOYBN	100	0	Uncharacterized protein
Glyma.07G016300	1.22441	0.0195827	-	-	AT3G16330.1	-	I1KGJ7_SOYBN	100	1.98e-147	Uncharacterized protein
Glyma.07G016800	1.22376	0.0105086	-	-	AT4G32890.1	GATA transcription factor 9	A0A0R0J5P6_SOYBN	100	0	GATA transcription factor	TF-GATA
Glyma.04G086600	1.22301	0.0244157	-	-	AT1G58360.1	amino acid permease 1	I1JUY3_SOYBN	100	0	Aa_trans domain-containing protein
Glyma.03G181700	1.22294	0.00759891	1.44821	0.0220825	AT2G37040.1	PHE ammonia lyase 1	I1JPN0_SOYBN	100	0	Phenylalanine ammonia-lyase (EC 4.3.1.24)
Glyma.04G186700	1.22262	0.010987	-	-	AT4G24670.2	tryptophan aminotransferase related 2	I1JXA5_SOYBN	100	0	Alliinase_C domain-containing protein
Glyma.15G036900	1.22166	0.00578743	-	-	AT1G07530.1	SCARECROW-like 14	A0A0R0G6U9_SOYBN	100	0	GRAS domain-containing protein	TF-GRAS
Glyma.06G010200	1.22147	0.0113268	-	-	AT4G34590.1	G-box binding factor 6	Q0GPF9_SOYBN	100	1.94e-99	BZIP transcription factor (BZIP transcription factor bZIP123)	TF-BZIP
Glyma.16G008500	1.22113	0.00724634	-	-	AT1G72540.1	Protein kinase superfamily protein	I1MK12_SOYBN	100	0	Protein kinase domain-containing protein
Glyma.09G233600	1.22103	0.0351368	-	-	AT4G10350.1	NAC domain containing protein 70	A0A0R0IIZ5_SOYBN	100	0	NAC domain-containing protein	TF-NAC
Glyma.15G140800	1.221	0.0103266	-	-	AT5G58040.1	homolog of yeast FIP1 [V]	K7MBA3_SOYBN	100	0	Fip1 domain-containing protein
Glyma.15G273600	1.22085	0.0125288	-	-	AT5G13490.1	ADP/ATP carrier 2	I1MJN2_SOYBN	100	0	Uncharacterized protein
Glyma.09G033200	1.22074	0.0255133	1.41581	0.0482024	AT1G47980.1	-	A0A0R0I378_SOYBN	100	0	Uncharacterized protein
Glyma.16G052000	1.22006	0.0148997	1.08609	0.0095248	AT5G41080.1	PLC-like phosphodiesterases superfamily protein	I1MLD5_SOYBN	100	0	Glycerophosphodiester phosphodiesterase (EC 3.1.4.46)
Glyma.13G186600	1.21982	0.029958	-	-	AT5G13750.1	zinc induced facilitator-like 1	I1M0I1_SOYBN	100	0	MFS domain-containing protein
Glyma.11G139400	1.21786	0.00943133	-	-	AT3G46560.1	Tim10/DDP family zinc finger protein	C6T2W2_SOYBN	100	2.42e-65	zf-Tim10_DDP domain-containing protein
Glyma.12G059000	1.21738	0.00653344	-	-	AT2G29410.1	metal tolerance protein B1	I1LQK9_SOYBN	100	0	Uncharacterized protein
Glyma.10G290200	1.21727	0.0102341	-	-	AT2G37430.1	C2H2 and C2HC zinc fingers superfamily protein	C6TMI9_SOYBN	100	1.85e-138	Uncharacterized protein
Glyma.10G055400	1.21663	0.033374	1.22118	0.0374524	AT3G45020.1	Ribosomal L18p/L5e family protein	A0A0R0HPU6_SOYBN	100	5.48e-88	Uncharacterized protein
Glyma.18G092800	1.21524	0.0159861	-	-	-	-	I1N0L0_SOYBN	100	1.88e-130	Uncharacterized protein
Glyma.18G301500	1.21198	0.0105021	-	-	AT5G13180.1	NAC domain containing protein 83	B2ZGQ7_SOYBN	100	5.03e-175	NAC domain protein	TF-NAC
Glyma.14G030800	1.21097	0.014687	-	-	AT1G06660.1	-	C6TCT9_SOYBN	100	0	Uncharacterized protein
Glyma.04G236900	1.21086	0.0100638	-	-	AT5G53460.3	NADH-dependent glutamate synthase 1	A0A0R0KBX5_SOYBN	100	0	Glutamine amidotransferase type-2 domain-containing protein
Glyma.18G230800	1.21079	0.00705547	-2.23514	0.00927497	AT4G11610.1	C2 calcium/lipid-binding plant phosphoribosyltransferase family protein	I1N3N6_SOYBN	100	0	Uncharacterized protein
Glyma.09G126200	1.21068	0.0223708	-	-	AT5G24090.1	chitinase A	A0A0R0IHC8_SOYBN	100	0	Glyco_hydro_18 domain-containing protein
Glyma.07G184000	1.21027	0.0057487	-	-	AT5G10530.1	Concanavalin A-like lectin protein kinase family protein	I1KL69_SOYBN	100	0	Protein kinase domain-containing protein
Glyma.08G279400	1.21018	0.0208787	-	-	AT4G38060.2	-	K7L9D4_SOYBN	100	1.98e-123	Uncharacterized protein
Glyma.13G293200	1.21009	0.0139833	-	-	AT5G60860.1	RAB GTPase homolog A1F	I1M3P0_SOYBN	100	2.68e-162	Uncharacterized protein
Glyma.18G280800	1.20954	0.0322362	-	-	AT1G67265.1	ROTUNDIFOLIA like 21	K7MV77_SOYBN	100	4.51e-87	Uncharacterized protein
Glyma.06G249400	1.20916	0.0125414	1.45097	0.02203	AT5G54400.1	S-adenosyl-L-methionine-dependent methyltransferases superfamily protein	I1KE05_SOYBN	100	0	Methyltransf_11 domain-containing protein
Glyma.10G230600	1.2086	0.00888406	-1.32488	0.0401592	AT1G01490.1	Heavy metal transport/detoxification superfamily protein	C6SYA0_SOYBN	100	1.26e-93	HMA domain-containing protein
Glyma.13G109600	1.20769	0.00962908	-	-	AT5G35560.1	DENN (AEX-3) domain-containing protein	K7LZ06_SOYBN	100	0	UDENN domain-containing protein
Glyma.15G270100	1.20753	0.00821031	-	-	-	-	I1MJK6_SOYBN	100	7.56e-35	Uncharacterized protein
Glyma.19G230100	1.20629	0.0250066	-	-	AT2G47500.1	P-loop nucleoside triphosphate hydrolases superfamily protein with CH (Calponin Homology) domain	A0A0R0F2G7_SOYBN	100	0	Uncharacterized protein
Glyma.15G276100	1.2061	0.00878377	-	-	AT3G08030.1	Protein of unknown function, DUF642	C6T8R3_SOYBN	100	0	Uncharacterized protein
Glyma.10G022400	1.20578	0.0123284	1.19837	0.0179596	AT4G03100.1	Rho GTPase activating protein with PAK-box/P21-Rho-binding domain	K7LGZ1_SOYBN	100	0	Uncharacterized protein
Glyma.10G105100	1.20572	0.0239659	-	-	AT5G06120.1	ARM repeat superfamily protein	I1LA55_SOYBN	100	1.03e-103	Importin N-terminal domain-containing protein
Glyma.10G253700	1.20555	0.0211946	-	-	AT4G21410.1	cysteine-rich RLK (RECEPTOR-like protein kinase) 29	A0A0R0HYZ6_SOYBN	100	0	Uncharacterized protein
Glyma.01G179700	1.20539	0.0212893	3.25895	0.00348763	AT3G26300.1	cytochrome P450, family 71, subfamily B, polypeptide 34	K7K4H7_SOYBN	100	0	Uncharacterized protein
Glyma.19G245500	1.20531	0.0209941	-	-	AT3G04720.1	pathogenesis-related 4	I1NCA1_SOYBN	100	3.12e-143	Chitinase (EC 3.2.1.14)
Glyma.18G004200	1.20512	0.0206061	-	-	AT1G14780.1	MAC/Perforin domain-containing protein	I1MYD0_SOYBN	100	0	MACPF domain-containing protein
Glyma.09G169300	1.20384	0.0103309	2.28003	0.00977371	AT1G17950.1	myb domain protein 52	I1L3Z6_SOYBN	100	0	Uncharacterized protein	TF-MYB
Glyma.07G128300	1.2038	0.0102341	-	-	AT5G11780.1	-	K7L1E5_SOYBN	100	0	Uncharacterized protein
Glyma.18G239500	1.20353	0.0337095	1.01982	0.0328441	AT5G67090.1	Subtilisin-like serine endopeptidase family protein	I1N3W4_SOYBN	100	0	Uncharacterized protein
Glyma.02G181500	1.20052	0.0070501	-	-	AT3G57630.1	exostosin family protein	I1JG73_SOYBN	100	0	EGF-like domain-containing protein
Glyma.06G143000	1.19997	0.0120259	1.67264	0.0237862	AT5G05270.1	Chalcone-flavanone isomerase family protein	Q53B72_SOYBN	100	7.4e-151	Chalcone-flavonone isomerase family protein
Glyma.02G026200	1.19884	0.0376822	-	-	AT3G14470.1	NB-ARC domain-containing disease resistance protein	A0A0R0KW53_SOYBN	100	0	Uncharacterized protein
Glyma.14G212400	1.19874	0.0107241	-	-	-	-	I1MBT7_SOYBN	100	1.01e-46	Uncharacterized protein
Glyma.17G103400	1.1986	0.0137536	-	-	AT1G74360.1	Leucine-rich repeat protein kinase family protein	I1MTX3_SOYBN	100	0	Protein kinase domain-containing protein
Glyma.02G058200	1.19856	0.0390838	-	-	AT2G31725.1	Eukaryotic protein of unknown function (DUF842)	C6T4W6_SOYBN	100	6.54e-112	Uncharacterized protein
Glyma.13G133900	1.19631	0.0146676	-	-	AT5G02610.1	Ribosomal L29 family protein	C6T078_SOYBN	100	5.21e-81	Uncharacterized protein
Glyma.04G002500	1.1952	0.0170689	-	-	AT5G38110.1	anti- silencing function 1b	I1JSC8_SOYBN	100	6.5e-139	Uncharacterized protein
Glyma.18G219200	1.19519	0.00635002	-	-	AT4G05200.1	cysteine-rich RLK (RECEPTOR-like protein kinase) 25	A0A0R0FC81_SOYBN	100	0	Uncharacterized protein
Glyma.18G026900	1.19518	0.00582052	-	-	AT3G55950.1	CRINKLY4 related 3	K7MPJ2_SOYBN	100	0	Protein kinase domain-containing protein
Glyma.08G150800	1.19444	0.0127966	-	-	AT5G40850.1	urophorphyrin methylase 1	A0A0R0IWM0_SOYBN	100	0	TP_methylase domain-containing protein
Glyma.01G157700	1.19332	0.0278008	-	-	AT5G65980.1	Auxin efflux carrier family protein	I1J8B4_SOYBN	100	0	Uncharacterized protein
Glyma.10G236500	1.19261	0.0140017	-	-	AT5G52270.1	SNARE-like superfamily protein	A0A0R0I2K0_SOYBN	100	2.41e-125	Longin domain-containing protein
Glyma.10G268500	1.19252	0.0117827	-	-	AT2G01140.1	Aldolase superfamily protein	I1LEQ8_SOYBN	100	0	Fructose-bisphosphate aldolase (EC 4.1.2.13)
Glyma.06G303900	1.19123	0.0353301	-	-	AT3G60470.1	Plant protein of unknown function (DUF247)	I1KFB9_SOYBN	100	0	Uncharacterized protein
Glyma.18G271600	1.19094	0.036377	-	-	AT5G61160.1	anthocyanin 5-aromatic acyltransferase 1	A0A0R0F5F7_SOYBN	100	0	Uncharacterized protein
Glyma.08G294100	1.19086	0.0257225	2.63136	0.0100288	AT1G59650.1	Protein of unknown function (DUF1336)	A0A0R0J2M0_SOYBN	100	0	DUF1336 domain-containing protein
Glyma.15G160900	1.1906	0.0148618	-	-	AT5G41750.1	Disease resistance protein (TIR-NBS-LRR class) family	K7MBP2_SOYBN	100	0	ADP-ribosyl cyclase/cyclic ADP-ribose hydrolase (EC 3.2.2.6)
Glyma.08G200900	1.19035	0.0184203	-	-	AT4G12540.1	-	I1KV18_SOYBN	100	0	Uncharacterized protein
Glyma.14G084200	1.18935	0.0136977	-1.2772	0.0208734	AT4G36930.1	basic helix-loop-helix (bHLH) DNA-binding superfamily protein	K7M5M6_SOYBN	100	0	BHLH domain-containing protein
Glyma.18G274400	1.18871	0.00981076	-	-	AT2G36780.1	UDP-Glycosyltransferase superfamily protein	I1N4R5_SOYBN	100	0	Glycosyltransferase (EC 2.4.1.-)
Glyma.03G138200	1.18841	0.00869853	-	-	AT3G57550.1	guanylate kinase	I1JNE4_SOYBN	100	0	Guanylate kinase (EC 2.7.4.8)
Glyma.14G049500	1.18765	0.0307099	-	-	AT1G05010.1	ethylene-forming enzyme	I1M7I2_SOYBN	100	0	Fe2OG dioxygenase domain-containing protein
Glyma.20G140200	1.18741	0.0185836	-	-	AT4G05200.1	cysteine-rich RLK (RECEPTOR-like protein kinase) 25	I1NG83_SOYBN	100	0	Uncharacterized protein
Glyma.02G283700	1.18709	0.030537	1.0277	0.0218553	AT1G06660.1	-	K7KBA8_SOYBN	100	0	Uncharacterized protein
Glyma.13G174800	1.1861	0.0362956	3.78497	0.0114493	AT5G46080.1	Protein kinase superfamily protein	I1M065_SOYBN	100	0	Protein kinase domain-containing protein
Glyma.11G243900	1.1855	0.0120427	-	-	AT3G55270.1	mitogen-activated protein kinase phosphatase 1	I1LNF8_SOYBN	100	0	Uncharacterized protein
Glyma.20G197100	1.18511	0.0121211	-	-	AT3G23990.1	heat shock protein 60	I1NHW4_SOYBN	100	0	Uncharacterized protein
Glyma.17G172900	1.18314	0.00683433	-	-	AT1G45688.1	-	I1MVW9_SOYBN	100	0	LEA_2 domain-containing protein
Glyma.07G064600	1.18265	0.0280323	-	-	AT3G61530.1	Phosphoenolpyruvate carboxylase family protein	A0A0R0J726_SOYBN	100	0	3-methyl-2-oxobutanoate hydroxymethyltransferase (EC 2.1.2.11)
Glyma.17G256800	1.18233	0.0268301	-	-	-	-	K7MP09_SOYBN	100	7.96e-47	Uncharacterized protein
Glyma.11G139200	1.181	0.00871868	-	-	AT2G28940.2	Protein kinase superfamily protein	C6ZRV6_SOYBN	100	0	Protein kinase
Glyma.05G136100	1.18082	0.0259065	-	-	AT2G02010.1	glutamate decarboxylase 4	C6TF12_SOYBN	100	0	Glutamate decarboxylase (EC 4.1.1.15)
Glyma.12G121400	1.17961	0.026097	1.64752	0.0155042	AT2G42360.1	RING/U-box superfamily protein	I1LSA3_SOYBN	100	0	RING-type domain-containing protein
Glyma.10G111600	1.17951	0.0184584	-	-	-	-	A0A0R0I095_SOYBN	100	7.59e-47	Uncharacterized protein
Glyma.16G032400	1.17951	0.0160879	-	-	AT1G01490.2	Heavy metal transport/detoxification superfamily protein	C6TB20_SOYBN	100	4.17e-106	HMA domain-containing protein
Glyma.17G097900	1.17905	0.0130362	1.7329	0.0160018	AT5G15130.1	WRKY DNA-binding protein 72	K7MKV5_SOYBN	100	0	WRKY domain-containing protein	TF-WRKY
Glyma.14G195100	1.17896	0.0302015	1.11661	0.0425144	-	-	K7M818_SOYBN	100	3.62e-50	Uncharacterized protein
Glyma.07G032500	1.17844	0.0199371	-	-	AT1G15420.1	-	K7KZF0_SOYBN	100	0	Utp12 domain-containing protein
Glyma.20G046800	1.17799	0.0240883	1.33448	0.012237	AT2G26930.1	4-(cytidine 5\'-phospho)-2-C-methyl-D-erithritol kinase	I1NE02_SOYBN	100	0	4-(cytidine-5'-diphospho)-2-C-methyl-D-erythritol kinase (EC 2.7.1.148)
Glyma.18G223900	1.17684	0.0110029	-	-	AT1G08500.1	early nodulin-like protein 18	I1N3H5_SOYBN	100	2.49e-152	Phytocyanin domain-containing protein
Glyma.17G186500	1.17679	0.0106324	-	-	AT3G55510.1	Noc2p family	K7MMG2_SOYBN	100	0	Uncharacterized protein
Glyma.08G135700	1.17677	0.0429907	-	-	AT4G39880.1	Ribosomal protein L23/L15e family protein	K7L6H3_SOYBN	100	1.61e-79	Uncharacterized protein
Glyma.01G163000	1.17516	0.00916042	-	-	AT2G17760.1	Eukaryotic aspartyl protease family protein	I1J8H3_SOYBN	100	0	Peptidase A1 domain-containing protein
Glyma.07G023600	1.17496	0.0262455	-	-	AT1G80830.1	natural resistance-associated macrophage protein 1	K7KZ72_SOYBN	100	0	Uncharacterized protein
Glyma.03G172300	1.17479	0.0276401	-	-	AT2G37510.1	RNA-binding (RRM/RBD/RNP motifs) family protein	A0A0R0KRX7_SOYBN	100	4.34e-102	RRM domain-containing protein
Glyma.12G049700	1.17312	0.00821031	-	-	AT1G06720.1	P-loop containing nucleoside triphosphate hydrolases superfamily protein	I1LQB2_SOYBN	100	0	Bms1-type G domain-containing protein
Glyma.09G173500	1.17296	0.00821031	-	-	AT1G03860.1	prohibitin 2	I1L437_SOYBN	100	0	Prohibitin
Glyma.13G234000	1.17184	0.0132103	-	-	AT1G29810.1	Transcriptional coactivator/pterin dehydratase	A0A0R0H2Y3_SOYBN	100	1.5e-97	4a-hydroxytetrahydrobiopterin dehydratase (EC 4.2.1.96)
Glyma.07G095900	1.1712	0.00653344	-	-	AT1G18390.2	Protein kinase superfamily protein	K7L0N5_SOYBN	100	0	Protein kinase domain-containing protein
Glyma.18G234600	1.17098	0.0191793	-	-	AT3G61440.1	cysteine synthase C1	A0A0R0F392_SOYBN	100	0	Cysteine synthase (EC 2.5.1.47)
Glyma.15G053100	1.17079	0.0167392	-	-	AT1G78160.1	pumilio 7	K7M9Q9_SOYBN	100	0	PUM-HD domain-containing protein
Glyma.15G064900	1.17003	0.0148445	1.24246	0.0164086	AT4G27290.1	S-locus lectin protein kinase family protein	A0A0R0FXR9_SOYBN	100	0	Receptor-like serine/threonine-protein kinase (EC 2.7.11.1)
Glyma.08G232600	1.16959	0.00916042	-	-	AT1G30820.1	CTP synthase family protein	I1KW26_SOYBN	100	0	CTP synthase (EC 6.3.4.2) (UTP--ammonia ligase)
Glyma.09G122900	1.16903	0.0209558	1.94416	0.0391556	AT5G20710.1	beta-galactosidase 7	A0A0R0IE55_SOYBN	100	0	Beta-galactosidase (EC 3.2.1.23)
Glyma.01G232400	1.16846	0.0157345	1.67751	0.0131531	AT1G65060.1	4-coumarate:CoA ligase 3	I1JAM0_SOYBN	100	0	Uncharacterized protein
Glyma.02G254600	1.1684	0.0267894	-1.34672	0.0324521	AT2G39980.1	HXXXD-type acyl-transferase family protein	I1JI60_SOYBN	100	0	Uncharacterized protein
Glyma.06G160300	1.16763	0.0188898	-	-	AT5G63660.1	Scorpion toxin-like knottin superfamily protein	K7KVC7_SOYBN	100	3.74e-50	Knot1 domain-containing protein
Glyma.20G129400	1.16657	0.00821993	-	-	AT4G34200.1	D-3-phosphoglycerate dehydrogenase	I1NFX7_SOYBN	100	0	D-3-phosphoglycerate dehydrogenase (EC 1.1.1.95)
Glyma.03G143700	1.16643	0.0272247	1.07118	0.0487715	AT5G06900.1	cytochrome P450, family 93, subfamily D, polypeptide 1	C93A1_SOYBN	100	0	3,9-dihydroxypterocarpan 6A-monooxygenase (EC 1.14.14.93) (Cytochrome P450 93A1) (Dihydroxypterocarpan 6a-hydroxylase) (D6aH)
Glyma.18G047800	1.16623	0.0152002	1.33133	0.0278063	AT1G65690.1	Late embryogenesis abundant (LEA) hydroxyproline-rich glycoprotein family	A0A0R4J5Q9_SOYBN	100	0	LEA_2 domain-containing protein
Glyma.16G097200	1.16534	0.0275136	2.08531	0.010371	AT1G02850.2	beta glucosidase 11	A0A0R4J5E1_SOYBN	100	0	Uncharacterized protein
Glyma.18G217200	1.16519	0.0102807	-	-	AT3G08640.1	Protein of unknown function (DUF3411)	I1N3B9_SOYBN	100	0	Uncharacterized protein
Glyma.08G127400	1.16361	0.00604913	1.55154	0.0106682	AT1G11050.1	Protein kinase superfamily protein	I1KSR5_SOYBN	100	0	Protein kinase domain-containing protein
Glyma.09G216200	1.16337	0.0327651	-	-	AT4G19460.1	UDP-Glycosyltransferase superfamily protein	I1L595_SOYBN	100	0	Uncharacterized protein
Glyma.06G134700	1.16296	0.0337516	-	-	AT3G47570.1	Leucine-rich repeat protein kinase family protein	I1KAZ8_SOYBN	100	0	Protein kinase domain-containing protein
Glyma.03G046000	1.16132	0.012024	1.92704	0.00490352	AT1G58170.1	Disease resistance-responsive (dirigent-like protein) family protein	A0A0R0KER8_SOYBN	100	1.46e-178	Dirigent protein
Glyma.11G004200	1.16112	0.0154802	1.56611	0.00754928	AT1G47480.1	alpha/beta-Hydrolases superfamily protein	I1LFS6_SOYBN	100	0	Abhydrolase_3 domain-containing protein
Glyma.01G244700	1.16107	0.0125414	-	-	AT3G19210.1	homolog of RAD54	K7K5N1_SOYBN	100	0	Uncharacterized protein
Glyma.08G157700	1.16063	0.0129728	-	-	AT2G44350.1	Citrate synthase family protein	I1KTQ4_SOYBN	100	0	Citrate synthase
Glyma.13G285300	1.16026	0.0169805	2.38279	0.0149437	AT4G31940.1	cytochrome P450, family 82, subfamily C, polypeptide 4	C82A2_SOYBN	100	0	Cytochrome P450 82A2 (EC 1.14.-.-) (Cytochrome P450 CP4)
Glyma.04G108500	1.15909	0.0160052	-	-	AT1G53540.1	HSP20-like chaperones superfamily protein	K7KDM2_SOYBN	100	5.11e-116	SHSP domain-containing protein
Glyma.11G160000	1.15854	0.0117827	-	-	AT2G40610.1	expansin A8	A0A0R0HU37_SOYBN	100	0	Expansin
Glyma.13G113800	1.15788	0.0108381	-	-	AT5G20820.1	SAUR-like auxin-responsive protein family	I1LYA1_SOYBN	100	2.52e-92	Uncharacterized protein
Glyma.18G116700	1.15699	0.01047	-	-	AT3G22330.1	putative mitochondrial RNA helicase 2	I1N132_SOYBN	100	0	Uncharacterized protein
Glyma.18G111200	1.15696	0.0130157	1.07953	0.0297528	AT2G30860.1	glutathione S-transferase PHI 9	I1N104_SOYBN	100	1.41e-159	Glutathione transferase (EC 2.5.1.18)
Glyma.05G055700	1.15522	0.018776	-	-	AT1G62710.1	beta vacuolar processing enzyme	I1K0K8_SOYBN	100	0	Uncharacterized protein
Glyma.02G215300	1.1534	0.00977766	-	-	AT4G24480.1	Protein kinase superfamily protein	A0A0R0L6V6_SOYBN	100	0	Protein kinase domain-containing protein
Glyma.01G004700	1.15309	0.0152562	-	-	AT4G29170.1	Mnd1 family protein	I1J4E4_SOYBN	100	3.98e-162	Meiotic nuclear division protein 1 homolog
Glyma.20G030700	1.15307	0.00832533	2.2503	0.00805643	AT3G11810.1	-	I1NDL9_SOYBN	100	0	Uncharacterized protein
Glyma.09G027500	1.15255	0.00582052	-	-	AT1G16260.2	Wall-associated kinase family protein	K7LBH1_SOYBN	100	0	Protein kinase domain-containing protein
Glyma.18G015000	1.15019	0.0420362	-	-	AT1G35210.1	-	K7MPE2_SOYBN	100	7.33e-174	Uncharacterized protein
Glyma.16G037600	1.14986	0.0164628	-	-	AT5G39890.1	Protein of unknown function (DUF1637)	I1MKY0_SOYBN	100	0	Cysteine dioxygenase (EC 1.13.11.20)
Glyma.14G139800	1.14942	0.0104075	-	-	AT5G24810.1	ABC1 family protein	I1M9W9_SOYBN	100	0	Uncharacterized protein
Glyma.11G051800	1.1485	0.012747	1.44151	0.0270746	AT4G37340.1	cytochrome P450, family 81, subfamily D, polypeptide 3	A0A0R0HCC8_SOYBN	100	0	Uncharacterized protein
Glyma.03G183300	1.14842	0.0316866	-	-	AT5G03380.1	Heavy metal transport/detoxification superfamily protein	I1JPP7_SOYBN	100	0	HMA domain-containing protein
Glyma.01G028900	1.14814	0.0110168	1.75422	0.00909798	AT1G10670.1	ATP-citrate lyase A-1	I1J574_SOYBN	100	0	ATP citrate synthase (EC 2.3.3.8)
Glyma.04G165400	1.14683	0.0242933	1.26261	0.0271628	AT1G74360.1	Leucine-rich repeat protein kinase family protein	I1JWR2_SOYBN	100	0	Protein kinase domain-containing protein
Glyma.07G140000	1.1468	0.0140121	-	-	AT2G29420.1	glutathione S-transferase tau 7	I1KK59_SOYBN	100	3.02e-165	Uncharacterized protein
Glyma.14G058600	1.14668	0.0257446	1.08501	0.00924377	AT3G11150.1	2-oxoglutarate (2OG) and Fe(II)-dependent oxygenase superfamily protein	A0A0R0GIZ7_SOYBN	100	0	Uncharacterized protein
Glyma.10G261400	1.14662	0.0131823	1.20453	0.00842946	AT4G34200.1	D-3-phosphoglycerate dehydrogenase	I1LEI9_SOYBN	100	0	D-3-phosphoglycerate dehydrogenase (EC 1.1.1.95)
Glyma.16G068300	1.14641	0.0145521	-	-	AT3G07060.1	NHL domain-containing protein	A0A0R0FMC0_SOYBN	100	2.06e-170	Uncharacterized protein
Glyma.19G213100	1.14543	0.0141381	-	-	AT2G47520.1	Integrase-type DNA-binding superfamily protein	A0A0R0F195_SOYBN	100	6.07e-166	AP2/ERF domain-containing protein	TF-AP2/ERF
Glyma.04G104900	1.14373	0.0113425	1.27041	0.0320894	AT1G36160.1	acetyl-CoA carboxylase 1	A0A0R0K6S7_SOYBN	100	0	Acetyl-CoA carboxylase (EC 6.4.1.2)
Glyma.09G054800	1.14362	0.00832533	-	-	AT3G54070.1	Ankyrin repeat family protein	K7LBY1_SOYBN	100	0	ANK_REP_REGION domain-containing protein
Glyma.10G069500	1.14338	0.0266217	1.03015	0.030375	AT5G49760.1	Leucine-rich repeat protein kinase family protein	I1L9A9_SOYBN	100	0	Protein kinase domain-containing protein
Glyma.07G159200	1.14337	0.0171126	-	-	AT5G13230.1	Tetratricopeptide repeat (TPR)-like superfamily protein	I1KKM6_SOYBN	100	0	DYW_deaminase domain-containing protein
Glyma.01G240300	1.14283	0.0223027	-	-	AT1G11580.1	methylesterase PCR A	I1JAV9_SOYBN	100	0	Pectinesterase (EC 3.1.1.11)
Glyma.15G059400	1.14255	0.00908351	-	-	AT5G14050.1	Transducin/WD40 repeat-like superfamily protein	I1ME19_SOYBN	100	0	WD_REPEATS_REGION domain-containing protein
Glyma.06G191800	1.14223	0.0190343	-	-	AT1G74500.1	activation-tagged BRI1(brassinosteroid-insensitive 1)-suppressor 1	A0A0R0JJ69_SOYBN	100	1.62e-102	BHLH domain-containing protein
Glyma.14G199300	1.14147	0.0458444	-	-	-	-	K7M847_SOYBN	100	3.91e-49	Uncharacterized protein
Glyma.07G102200	1.1414	0.0121611	-	-	AT5G42150.1	Glutathione S-transferase family protein	I1KJ50_SOYBN	100	0	Microsomal prostaglandin E synthase 2 (EC 5.3.99.3) (Prostaglandin E synthase 2)
Glyma.10G134700	1.1408	0.0206425	-	-	AT1G04040.1	HAD superfamily, subfamily IIIB acid phosphatase	I1LAR0_SOYBN	100	0	Uncharacterized protein
Glyma.08G006400	1.14057	0.0104644	-	-	AT5G07350.1	TUDOR-SN protein 1	I1KP14_SOYBN	100	0	Ribonuclease
Glyma.13G053000	1.14033	0.0106645	-	-	AT5G15650.1	reversibly glycosylated polypeptide 2	I1LWV7_SOYBN	100	0	UDP-arabinopyranose mutase (EC 5.4.99.30)
Glyma.07G140100	1.13911	0.00943133	-	-	AT3G09270.1	glutathione S-transferase TAU 8	K7L1L7_SOYBN	100	1.06e-163	Tau class glutathione S-transferase
Glyma.01G011700	1.1384	0.03369	-	-	AT1G31920.1	Tetratricopeptide repeat (TPR)-like superfamily protein	K7K163_SOYBN	100	0	DYW_deaminase domain-containing protein
Glyma.12G057800	1.13834	0.0108851	-	-	AT1G50920.1	Nucleolar GTP-binding protein	A0A0R0H2V0_SOYBN	100	0	Nucleolar GTP-binding protein 1
Glyma.15G065100	1.13827	0.00901565	-	-	AT4G21380.1	receptor kinase 3	A0A0R0G5X7_SOYBN	100	0	Receptor-like serine/threonine-protein kinase (EC 2.7.11.1)
Glyma.07G114100	1.13777	0.0333136	-	-	AT2G31610.1	Ribosomal protein S3 family protein	A0A0R0J2C2_SOYBN	100	3.23e-83	Uncharacterized protein
Glyma.06G229900	1.13756	0.00832533	-	-	AT3G14940.1	phosphoenolpyruvate carboxylase 3	I1KDL4_SOYBN	100	0	Phosphoenolpyruvate carboxylase (EC 4.1.1.31)
Glyma.19G242300	1.13721	0.0137111	-	-	AT4G14880.1	O-acetylserine (thiol) lyase (OAS-TL) isoform A1	I1NC67_SOYBN	100	0	Cysteine synthase (EC 2.5.1.47)
Glyma.06G071900	1.13688	0.0168213	-	-	AT2G25620.1	DNA-binding protein phosphatase 1	I1K8Y8_SOYBN	100	0	Protein-serine/threonine phosphatase (EC 3.1.3.16)
Glyma.04G017200	1.13644	0.0214892	-1.70421	0.0142628	AT1G76360.1	Protein kinase superfamily protein	K7KHM3_SOYBN	100	0	Protein kinase domain-containing protein
Glyma.16G132500	1.13633	0.0120717	-	-	AT3G51000.1	alpha/beta-Hydrolases superfamily protein	C6TNC5_SOYBN	100	0	AB hydrolase-1 domain-containing protein
Glyma.17G230200	1.13529	0.0149479	-	-	AT5G11780.1	-	K7MNI0_SOYBN	100	0	Uncharacterized protein
Glyma.18G268200	1.13473	0.0160879	-	-	AT5G39050.1	HXXXD-type acyl-transferase family protein	I1N4L2_SOYBN	100	0	Uncharacterized protein
Glyma.05G099700	1.13466	0.0228615	-	-	-	-	I1K286_SOYBN	100	4.65e-59	Uncharacterized protein
Glyma.01G026600	1.13436	0.0138077	-	-	AT5G40460.1	-	I1J545_SOYBN	100	4.93e-74	Uncharacterized protein
Glyma.19G186600	1.13419	0.0146404	-	-	AT3G21540.1	transducin family protein / WD-40 repeat family protein	K7MZ38_SOYBN	100	0	WD_REPEATS_REGION domain-containing protein
Glyma.01G086900	1.13388	0.025497	-	-	AT1G13280.1	allene oxide cyclase 4	F6KBT1_SOYBN	100	0	Allene-oxide cyclase (EC 5.3.99.6)
Glyma.01G092900	1.13348	0.00677868	2.16286	0.00585257	AT1G68710.1	ATPase E1-E2 type family protein / haloacid dehalogenase-like hydrolase family protein	A0A0R0LDE6_SOYBN	100	0	Phospholipid-transporting ATPase (EC 7.6.2.1)
Glyma.06G244900	1.13335	0.0178105	-	-	-	-	C6SWB7_SOYBN	100	1.72e-83	Uncharacterized protein
Glyma.15G027000	1.13312	0.00974711	-	-	AT4G29840.1	Pyridoxal-5\'-phosphate-dependent enzyme family protein	I1MD26_SOYBN	100	0	Threonine synthase (EC 4.2.3.1)
Glyma.05G066200	1.13191	0.0183973	1.03344	0.0135167	AT5G07440.2	glutamate dehydrogenase 2	I1K0W4_SOYBN	100	0	Glutamate dehydrogenase
Glyma.14G079600	1.13144	0.00578743	-	-	AT4G33300.1	ADR1-like 1	I1M8I5_SOYBN	100	0	RPW8 domain-containing protein
Glyma.12G084500	1.13117	0.0185864	-	-	AT1G08230.2	Transmembrane amino acid transporter family protein	K7LTR3_SOYBN	100	0	Aa_trans domain-containing protein
Glyma.11G212100	1.13112	0.0131823	-	-	AT3G52870.1	IQ calmodulin-binding motif family protein	I1LZG8_SOYBN	100	0	Uncharacterized protein
Glyma.08G162500	1.13076	0.00637232	-	-	AT3G12710.1	DNA glycosylase superfamily protein	I1KTV2_SOYBN	100	0	Uncharacterized protein
Glyma.11G162700	1.13038	0.0245676	-	-	AT3G62890.1	Pentatricopeptide repeat (PPR) superfamily protein	K7LR15_SOYBN	100	0	Uncharacterized protein
Glyma.09G270500	1.12989	0.0126742	-	-	AT1G09780.1	Phosphoglycerate mutase, 2,3-bisphosphoglycerate-independent	I1L6W0_SOYBN	100	0	Phosphoglycerate mutase (2,3-diphosphoglycerate-independent) (EC 5.4.2.12)
Glyma.14G014300	1.12986	0.0163846	-	-	AT1G55900.1	Haloacid dehalogenase-like hydrolase (HAD) superfamily protein	A0A0R0G7K6_SOYBN	100	0	FCP1 homology domain-containing protein
Glyma.08G280700	1.12908	0.00626483	-	-	AT2G22480.1	phosphofructokinase 5	I1KX93_SOYBN	100	0	ATP-dependent 6-phosphofructokinase (ATP-PFK) (Phosphofructokinase) (EC 2.7.1.11) (Phosphohexokinase)
Glyma.18G220600	1.12719	0.0172513	1.43615	0.0125847	AT2G45400.1	NAD(P)-binding Rossmann-fold superfamily protein	K7MTZ4_SOYBN	100	0	Epimerase domain-containing protein
Glyma.05G045200	1.12563	0.0117949	-	-	AT5G63310.1	nucleoside diphosphate kinase 2	I1K081_SOYBN	100	1.97e-169	Nucleoside diphosphate kinase (EC 2.7.4.6)
Glyma.14G048300	1.12557	0.0211946	-	-	AT1G35710.1	Protein kinase family protein with leucine-rich repeat domain	A0A0R0G9G7_SOYBN	100	0	Protein kinase domain-containing protein
Glyma.08G202100	1.12498	0.0130109	-	-	AT4G32890.1	GATA transcription factor 9	A0A0R0IV54_SOYBN	100	0	GATA transcription factor	TF-GATA
Glyma.05G224300	1.12475	0.0218032	-	-	AT5G65790.1	myb domain protein 68	K7KRS8_SOYBN	100	0	Uncharacterized protein	TF-MYB
Glyma.12G220600	1.12462	0.0152562	-	-	AT5G54400.1	S-adenosyl-L-methionine-dependent methyltransferases superfamily protein	K7LWC3_SOYBN	100	0	Methyltransf_11 domain-containing protein
Glyma.11G070100	1.12327	0.0176639	-	-	AT2G18245.1	alpha/beta-Hydrolases superfamily protein	I1LHU3_SOYBN	100	0	Uncharacterized protein
Glyma.08G047800	1.12298	0.0106324	-	-	AT1G14810.1	semialdehyde dehydrogenase family protein	I1KQD8_SOYBN	100	0	Aspartate-semialdehyde dehydrogenase (EC 1.2.1.11)
Glyma.13G279100	1.12295	0.0166392	2.01023	0.0167849	AT4G27460.1	Cystathionine beta-synthase (CBS) family protein	I1M3B0_SOYBN	100	0	Uncharacterized protein
Glyma.20G167600	1.12272	0.0126801	-	-	AT4G09800.1	S18 ribosomal protein	A0A0R0EC54_SOYBN	100	1.61e-111	Uncharacterized protein
Glyma.07G138000	1.12216	0.0213178	-	-	-	-	K7L1K4_SOYBN	100	3.93e-63	Uncharacterized protein
Glyma.10G078200	1.12201	0.0129399	-	-	AT2G36010.1	E2F transcription factor 3	I1L9I4_SOYBN	100	0	E2F_TDP domain-containing protein	TF
Glyma.01G007200	1.122	0.0105086	1.44437	0.0117247	AT2G19860.1	hexokinase 2	I1J4I1_SOYBN	100	0	Phosphotransferase (EC 2.7.1.-)
Glyma.13G253300	1.12199	0.0147694	-	-	AT1G09970.1	Leucine-rich receptor-like protein kinase family protein	I1M2I7_SOYBN	100	0	Protein kinase domain-containing protein
Glyma.18G003600	1.12191	0.0368293	-	-	AT4G12240.1	zinc finger (C2H2 type) family protein	K7MP67_SOYBN	100	0	C2H2-type domain-containing protein
Glyma.07G225800	1.12156	0.013088	-	-	AT1G18650.1	plasmodesmata callose-binding protein 3	I1KMD2_SOYBN	100	1.7e-131	X8 domain-containing protein
Glyma.17G222300	1.12137	0.0129655	-1.74086	0.0344654	AT1G80840.1	WRKY DNA-binding protein 40	K7MNC2_SOYBN	100	0	WRKY domain-containing protein	TF-WRKY
Glyma.09G052100	1.11975	0.0111767	-	-	AT4G15000.1	Ribosomal L27e protein family	C6TMU7_SOYBN	100	2.18e-95	60S ribosomal protein L27
Glyma.04G035500	1.11941	0.0130157	-	-	AT4G31940.1	cytochrome P450, family 82, subfamily C, polypeptide 4	I1JTF1_SOYBN	100	0	Uncharacterized protein
Glyma.06G262300	1.11912	0.00983601	-	-	AT4G27300.1	S-locus lectin protein kinase family protein	K7KXI4_SOYBN	100	0	Receptor-like serine/threonine-protein kinase (EC 2.7.11.1)
Glyma.07G142000	1.11908	0.00801865	-	-	AT3G54020.1	Arabidopsis Inositol phosphorylceramide synthase 1	I1KK80_SOYBN	100	0	PAP2_C domain-containing protein
Glyma.09G256100	1.11834	0.013636	-	-	AT3G61490.1	Pectin lyase-like superfamily protein	I1L6G7_SOYBN	100	0	Pectate_lyase_3 domain-containing protein
Glyma.16G023000	1.11821	0.0122172	1.42554	0.0251518	AT5G49330.1	myb domain protein 111	Q0PJJ9_SOYBN	100	0	MYB transcription factor MYB92	TF-MYB
Glyma.03G246000	1.11791	0.0102091	-	-	AT1G76890.2	Duplicated homeodomain-like superfamily protein	K7KGV2_SOYBN	100	0	Uncharacterized protein
Glyma.12G114100	1.11761	0.0203934	-	-	AT4G28350.1	Concanavalin A-like lectin protein kinase family protein	I1LS36_SOYBN	100	0	Protein kinase domain-containing protein
Glyma.09G269200	1.11715	0.0214114	-	-	AT4G12110.1	sterol-4alpha-methyl oxidase 1-1	I1L6V0_SOYBN	100	0	Fatty acid hydroxylase domain-containing protein
Glyma.11G189500	1.11701	0.019793	-	-	AT5G22650.2	histone deacetylase 2B	I1LKW2_SOYBN	100	0	C2H2-type domain-containing protein
Glyma.12G008700	1.11683	0.0165892	-	-	AT4G13400.1	2-oxoglutarate (2OG) and Fe(II)-dependent oxygenase superfamily protein	I1LNX0_SOYBN	100	0	Fe2OG dioxygenase domain-containing protein
Glyma.09G107100	1.11607	0.0217826	2.72952	0.0245652	AT5G05600.1	2-oxoglutarate (2OG) and Fe(II)-dependent oxygenase superfamily protein	A0A0R0ICN9_SOYBN	100	3.72e-143	Fe2OG dioxygenase domain-containing protein (Fragment)
Glyma.10G001700	1.11588	0.0123537	-	-	AT3G23000.1	CBL-interacting protein kinase 7	I1L7C7_SOYBN	100	0	Non-specific serine/threonine protein kinase (EC 2.7.11.1)
Glyma.18G156100	1.11549	0.0163511	-	-	AT2G05990.2	NAD(P)-binding Rossmann-fold superfamily protein	A0A0R0FB78_SOYBN	100	0	Uncharacterized protein
Glyma.12G188900	1.11292	0.0110013	-	-	AT2G35930.1	plant U-box 23	I1LU00_SOYBN	100	0	RING-type E3 ubiquitin transferase (EC 2.3.2.27)
Glyma.06G141300	1.11174	0.00604913	-	-	AT5G05180.2	-	I1KB60_SOYBN	100	0	Uncharacterized protein
Glyma.17G105300	1.11061	0.00604913	-	-	AT2G15580.2	RING/U-box superfamily protein	C6T1G3_SOYBN	100	7.91e-69	Uncharacterized protein
Glyma.15G090500	1.11059	0.0150382	-	-	-	-	I1MEZ7_SOYBN	100	0	Uncharacterized protein
Glyma.14G034000	1.11026	0.0142055	-	-	AT5G12360.1	-	I1M737_SOYBN	100	1.67e-133	Uncharacterized protein
Glyma.18G187800	1.11004	0.0167995	-	-	AT5G02050.1	Mitochondrial glycoprotein family protein	I1N2M8_SOYBN	100	0	Uncharacterized protein
Glyma.10G002700	1.10996	0.0243728	-	-	AT5G43810.1	Stabilizer of iron transporter SufD / Polynucleotidyl transferase	K7LGP6_SOYBN	100	0	Uncharacterized protein
Glyma.08G355000	1.10881	0.0122382	-1.13182	0.0242498	AT2G19130.1	S-locus lectin protein kinase family protein	K7LAS7_SOYBN	100	0	Receptor-like serine/threonine-protein kinase (EC 2.7.11.1)
Glyma.13G291400	1.10864	0.0167527	1.07234	0.0396989	AT1G68810.1	basic helix-loop-helix (bHLH) DNA-binding superfamily protein	K7M2J7_SOYBN	100	0	BHLH domain-containing protein
Glyma.07G261500	1.10847	0.0237661	-	-	AT4G21990.1	APS reductase 3	I1KNE4_SOYBN	100	0	Thioredoxin domain-containing protein
Glyma.03G005800	1.10804	0.0368358	-	-	AT1G33110.1	MATE efflux family protein	A0A0R4J2S8_SOYBN	100	0	Protein DETOXIFICATION (Multidrug and toxic compound extrusion protein)
Glyma.05G095500	1.10784	0.00931419	-	-	AT1G45207.2	Remorin family protein	K7KP85_SOYBN	100	0	Remorin_C domain-containing protein
Glyma.03G001200	1.10416	0.00966653	-	-	AT1G77030.1	hydrolases, acting on acid anhydrides, in phosphorus-containing anhydrides;ATP-dependent helicases;nucleic acid binding;ATP binding;RNA binding;helicases	I1JJY8_SOYBN	100	0	DEAD-box ATP-dependent RNA helicase 29 (EC 3.6.4.13)
Glyma.09G010000	1.10389	0.0120269	1.37365	0.00764624	AT1G12050.1	fumarylacetoacetase, putative	I1KZY9_SOYBN	100	0	Fumarylacetoacetase (EC 3.7.1.2) (Fumarylacetoacetate hydrolase)
Glyma.16G064200	1.1034	0.0209787	-	-	AT4G08850.1	Leucine-rich repeat receptor-like protein kinase family protein	A0A0R0FWJ6_SOYBN	100	0	Protein kinase domain-containing protein
Glyma.02G006400	1.10331	0.0117823	-	-	AT1G02330.1	-	I1JB93_SOYBN	100	0	Uncharacterized protein
Glyma.17G199200	1.10276	0.013028	1.69895	0.00938385	AT2G24520.1	H(+)-ATPase 5	I1MWG2_SOYBN	100	0	Plasma membrane ATPase (EC 7.1.2.1)
Glyma.10G004700	1.10261	0.0147477	-	-	AT4G14310.1	Transducin/WD40 repeat-like superfamily protein	K7LGQ6_SOYBN	100	0	Uncharacterized protein
Glyma.06G259400	1.10245	0.0100841	-	-	AT5G17680.1	disease resistance protein (TIR-NBS-LRR class), putative	I1KE93_SOYBN	100	0	ADP-ribosyl cyclase/cyclic ADP-ribose hydrolase (EC 3.2.2.6)
Glyma.04G102800	1.1021	0.0131536	4.16948	0.00447528	AT1G34580.1	Major facilitator superfamily protein	I1JVF1_SOYBN	100	0	MFS domain-containing protein
Glyma.04G047600	1.10198	0.0338536	-	-	-	-	K7KI43_SOYBN	100	8.31e-36	Uncharacterized protein
Glyma.17G158600	1.1019	0.0156851	-	-	-	-	I1MVI6_SOYBN	100	1.9e-131	Uncharacterized protein
Glyma.18G072700	1.10155	0.0146676	-	-	AT3G13230.1	RNA-binding KH domain-containing protein	I1N068_SOYBN	100	6.08e-165	KH domain-containing protein
Glyma.02G066100	1.10135	0.00849152	-	-	AT5G13280.1	aspartate kinase 1	I1JCZ5_SOYBN	100	0	Aspartate kinase (EC 2.7.2.4)
Glyma.03G122200	1.10106	0.0195787	-	-	AT5G07050.1	nodulin MtN21 /EamA-like transporter family protein	A0A0R4J2W9_SOYBN	100	0	WAT1-related protein
Glyma.16G203400	1.10042	0.0166052	-	-	AT1G04945.2	HIT-type Zinc finger family protein	I1MQ79_SOYBN	100	0	HIT-type domain-containing protein
Glyma.09G092600	1.09946	0.0311155	-	-	AT4G39630.1	-	A0A0R0I621_SOYBN	100	5.79e-169	Uncharacterized protein
Glyma.09G062100	1.09917	0.00876073	-	-	AT1G50180.1	NB-ARC domain-containing disease resistance protein	K7LC39_SOYBN	100	0	Uncharacterized protein
Glyma.03G177100	1.099	0.0168213	-	-	AT2G20280.1	Zinc finger C-x8-C-x5-C-x3-H type family protein	I1JPI4_SOYBN	100	0	Uncharacterized protein
Glyma.09G271800	1.09894	0.0101736	-	-	AT3G08640.1	Protein of unknown function (DUF3411)	A0A0R0IJV1_SOYBN	100	0	Uncharacterized protein
Glyma.15G170300	1.09861	0.0393849	-	-	AT5G56970.1	cytokinin oxidase 3	I1MH82_SOYBN	100	0	Cytokinin dehydrogenase (EC 1.5.99.12)
Glyma.11G226800	1.09861	0.0116666	-	-	AT4G18100.1	Ribosomal protein L32e	I1KSB8_SOYBN	100	1.98e-96	Uncharacterized protein
Glyma.09G151400	1.09777	0.00829106	-	-	AT4G23180.1	cysteine-rich RLK (RECEPTOR-like protein kinase) 10	A0A0R0I8T2_SOYBN	100	0	Uncharacterized protein
Glyma.08G099000	1.09751	0.02916	-	-	AT1G30260.1	-	K7L5T5_SOYBN	100	6.59e-62	Uncharacterized protein
Glyma.12G103700	1.09639	0.00750211	-	-	AT4G03230.1	S-locus lectin protein kinase family protein	K7LU18_SOYBN	100	0	Uncharacterized protein
Glyma.05G136500	1.09618	0.0165431	-	-	AT2G19640.2	ASH1-related protein 2	A0A0R0JUZ0_SOYBN	100	0	Uncharacterized protein
Glyma.07G155500	1.09614	0.0199965	-	-	AT2G38310.1	PYR1-like 4	I1KKJ7_SOYBN	100	1.34e-130	Uncharacterized protein
Glyma.07G085300	1.09573	0.0141852	-	-	AT4G29000.1	Tesmin/TSO1-like CXC domain-containing protein	A0A0R0J7V9_SOYBN	100	0	CRC domain-containing protein
Glyma.05G177700	1.09478	0.0407054	2.50106	0.0109943	AT1G34370.2	C2H2 and C2HC zinc fingers superfamily protein	K7KQX4_SOYBN	100	0	C2H2-type domain-containing protein
Glyma.17G088200	1.09438	0.0157676	-	-	AT5G66540.1	-	A0A0R0FAP5_SOYBN	100	0	U3 small nucleolar ribonucleoprotein protein MPP10
Glyma.19G017200	1.09414	0.0109978	2.54766	0.00983828	AT5G42740.1	Sugar isomerase (SIS) family protein	K7MVZ6_SOYBN	100	0	Glucose-6-phosphate isomerase (EC 5.3.1.9)
Glyma.02G038600	1.09406	0.0151918	1.77269	0.00573471	AT3G26590.1	MATE efflux family protein	K7K6B6_SOYBN	100	0	Protein DETOXIFICATION (Multidrug and toxic compound extrusion protein)
Glyma.07G261900	1.09404	0.0068289	-	-	AT4G28200.1	-	I1KNF0_SOYBN	100	0	Uncharacterized protein
Glyma.18G204800	1.09383	0.0233556	-	-	AT2G38290.1	ammonium transporter 2	I1N306_SOYBN	100	0	Ammonium transporter
Glyma.15G048200	1.09317	0.0143178	-	-	AT1G25260.1	Ribosomal protein L10 family protein	I1MDQ9_SOYBN	100	3.49e-171	Ribosome assembly factor mrt4
Glyma.15G023800	1.09273	0.00792135	-	-	AT3G13750.1	beta galactosidase 1	I1MCY9_SOYBN	100	0	Beta-galactosidase (EC 3.2.1.23)
Glyma.18G038500	1.09264	0.0110125	-	-	AT2G28930.3	protein kinase 1B	I1MZC7_SOYBN	100	0	Protein kinase domain-containing protein
Glyma.04G046000	1.09209	0.0270534	-	-	AT1G59590.1	ZCF37	I1JTR2_SOYBN	100	6.85e-111	Uncharacterized protein
Glyma.18G202900	1.09174	0.0156632	-	-	AT1G09950.1	RESPONSE TO ABA AND SALT 1	I1N2Y9_SOYBN	100	6.43e-174	DOG1 domain-containing protein	TF
Glyma.02G263900	1.09161	0.0113467	-1.92701	0.0149135	AT5G45840.2	Leucine-rich repeat protein kinase family protein	I1JIF1_SOYBN	100	0	Protein kinase domain-containing protein
Glyma.10G053100	1.09156	0.0141735	-	-	AT3G53430.1	Ribosomal protein L11 family protein	I1L8V8_SOYBN	100	7.43e-117	Uncharacterized protein
Glyma.12G187600	1.0914	0.0162163	-1.81922	0.00974275	AT3G44220.1	Late embryogenesis abundant (LEA) hydroxyproline-rich glycoprotein family	I1LTY7_SOYBN	100	7.16e-166	LEA_2 domain-containing protein
Glyma.05G108200	1.09138	0.00898033	1.10264	0.0242858	AT3G49760.1	basic leucine-zipper 5	I1K2G2_SOYBN	100	7.95e-133	BZIP domain-containing protein	TF-BZIP
Glyma.03G082300	1.09069	0.0305602	-	-	AT3G46560.1	Tim10/DDP family zinc finger protein	I1JM38_SOYBN	100	7.13e-66	zf-Tim10_DDP domain-containing protein
Glyma.08G018100	1.09044	0.00984494	-	-	AT1G63980.2	D111/G-patch domain-containing protein	I1KPF4_SOYBN	100	0	G-patch domain-containing protein
Glyma.12G046800	1.09024	0.00882194	-1.00719	0.0321074	AT5G66580.1	-	I1LQ74_SOYBN	100	8.96e-104	Uncharacterized protein
Glyma.18G157300	1.09024	0.0125414	-	-	AT5G59240.1	Ribosomal protein S8e family protein	I1N1Y6_SOYBN	100	6.54e-160	40S ribosomal protein S8
Glyma.18G277300	1.09005	0.01301	1.03148	0.0333716	AT3G02360.2	6-phosphogluconate dehydrogenase family protein	I1N4U1_SOYBN	100	0	6-phosphogluconate dehydrogenase, decarboxylating (EC 1.1.1.44)
Glyma.15G227100	1.08972	0.0144439	-	-	AT5G12120.1	Ubiquitin-associated/translation elongation factor EF1B protein	A0A0R0G5E9_SOYBN	100	0	UBA domain-containing protein
Glyma.12G140300	1.08947	0.0268595	-	-	AT4G21380.1	receptor kinase 3	I1LSR6_SOYBN	100	0	Receptor-like serine/threonine-protein kinase (EC 2.7.11.1)
Glyma.01G228600	1.08849	0.0273422	-	-	AT2G03780.1	Translin family protein	K7K5D2_SOYBN	100	1.46e-31	Uncharacterized protein
Glyma.17G012200	1.08799	0.0195293	-	-	AT4G28200.1	-	I1MR45_SOYBN	100	0	Uncharacterized protein
Glyma.13G237600	1.08759	0.0185654	-	-	AT5G60200.1	TARGET OF MONOPTEROS 6	I1M221_SOYBN	100	0	Dof-type domain-containing protein	TF-DOF
Glyma.08G280600	1.08754	0.00916042	-	-	AT5G65420.1	CYCLIN D4;1	I1KX92_SOYBN	100	0	B-like cyclin
Glyma.05G176900	1.08751	0.0160624	-1.94528	0.0447417	AT1G23850.1	-	K7KQW7_SOYBN	100	0	Uncharacterized protein
Glyma.08G066700	1.08638	0.00771569	-	-	AT1G74520.1	HVA22 homologue A	I1KQX1_SOYBN	100	0	HVA22-like protein
Glyma.19G089700	1.08626	0.0455616	-	-	AT3G27180.1	S-adenosyl-L-methionine-dependent methyltransferases superfamily protein	K7MXE5_SOYBN	100	0	MTS domain-containing protein
Glyma.03G234300	1.08602	0.0118816	-	-	AT3G05600.1	alpha/beta-Hydrolases superfamily protein	C6T8Y6_SOYBN	100	0	AB hydrolase-1 domain-containing protein
Glyma.11G068600	1.08499	0.00955784	-	-	AT1G63810.1	-	I1LHS8_SOYBN	100	0	Uncharacterized protein
Glyma.08G250300	1.08496	0.0223483	-	-	AT3G29970.1	B12D protein	C6T3V7_SOYBN	100	4.34e-61	Uncharacterized protein
Glyma.19G076700	1.08431	0.0318096	1.50228	0.0238686	AT5G14280.1	DNA-binding storekeeper protein-related	I1N7F6_SOYBN	100	1.06e-178	TLC domain-containing protein
Glyma.13G101900	1.08394	0.0160052	-	-	AT5G57090.1	Auxin efflux carrier family protein	I1LVK8_SOYBN	100	0	Auxin efflux carrier component
Glyma.06G301600	1.08385	0.0391365	-	-	AT3G26782.1	Tetratricopeptide repeat (TPR)-like superfamily protein	A0A0R0JUW7_SOYBN	100	0	DYW_deaminase domain-containing protein
Glyma.07G031000	1.08307	0.00776695	-	-	AT1G52565.1	-	I1KH22_SOYBN	100	8.46e-102	Uncharacterized protein
Glyma.07G087400	1.08239	0.0112501	3.17244	0.00796241	AT3G24503.1	aldehyde dehydrogenase 2C4	I1KIS2_SOYBN	100	0	Aldedh domain-containing protein
Glyma.08G180300	1.08215	0.0335326	-	-	AT4G13830.2	DNAJ-like 20	I1KUE6_SOYBN	100	3.2e-129	J domain-containing protein
Glyma.08G312300	1.08093	0.0196408	-	-	AT4G27070.1	tryptophan synthase beta-subunit 2	I1JFS9_SOYBN	100	0	Tryptophan synthase (EC 4.2.1.20)
Glyma.20G222600	1.08076	0.00801623	-	-	AT1G08650.1	phosphoenolpyruvate carboxylase kinase 1	Q8H1P3_SOYBN	100	0	Phosphoenolpyruvate-carboxylase kinase
Glyma.17G027500	1.07972	0.01725	-	-	AT3G06868.1	-	A0A0R0FHT5_SOYBN	100	0	Uncharacterized protein
Glyma.08G054400	1.07966	0.0202878	-	-	AT1G48580.1	-	K7L540_SOYBN	100	0	Uncharacterized protein
Glyma.03G190500	1.07912	0.0148618	-	-	AT2G36530.1	Enolase	I1JPW5_SOYBN	100	0	Phosphopyruvate hydratase (EC 4.2.1.11)
Glyma.11G091700	1.07878	0.0150829	-	-	AT3G03060.1	P-loop containing nucleoside triphosphate hydrolases superfamily protein	I1LIH4_SOYBN	100	0	AAA domain-containing protein
Glyma.19G153200	1.07778	0.0117823	-	-	AT4G02930.1	GTP binding Elongation factor Tu family protein	I1N9E6_SOYBN	100	0	Elongation factor Tu
Glyma.07G199000	1.07755	0.0186245	-	-	AT2G33810.1	squamosa promoter binding protein-like 3	I1KLM6_SOYBN	100	3.31e-106	Squamosa promoter-binding-like protein
Glyma.03G215300	1.07707	0.0130157	-	-	AT5G27850.1	Ribosomal protein L18e/L15 superfamily protein	I1JQM9_SOYBN	100	1.94e-134	Ribosomal_L18e/L15P domain-containing protein
Glyma.03G178000	1.07704	0.00869853	-	-	AT5G02960.1	Ribosomal protein S12/S23 family protein	I1L8S1_SOYBN	100	1.25e-101	Uncharacterized protein
Glyma.08G127200	1.07693	0.00607609	-	-	AT1G71220.2	UDP-glucose:glycoprotein glucosyltransferases;transferases, transferring hexosyl groups;transferases, transferring glycosyl groups	I1KSR4_SOYBN	100	0	Uncharacterized protein
Glyma.11G037000	1.07638	0.0102341	-	-	-	-	K7LMW9_SOYBN	100	6.74e-51	Uncharacterized protein
Glyma.13G154800	1.07632	0.0224019	-	-	AT1G63270.1	non-intrinsic ABC protein 10	I1LZL4_SOYBN	100	5.43e-168	ABC transporter domain-containing protein
Glyma.07G216300	1.07616	0.0379445	-	-	AT3G02010.1	Pentatricopeptide repeat (PPR) superfamily protein	A0A0R0J6K7_SOYBN	100	0	DYW_deaminase domain-containing protein
Glyma.11G116800	1.07604	0.0101431	-	-	AT4G25730.1	FtsJ-like methyltransferase family protein	I1LJC4_SOYBN	100	0	Putative rRNA methyltransferase (EC 2.1.1.-) (2'-O-ribose RNA methyltransferase SPB1 homolog)
Glyma.17G029800	1.07549	0.00875847	-	-	AT5G11240.1	transducin family protein / WD-40 repeat family protein	A0A0R0FIS1_SOYBN	100	0	WD_REPEATS_REGION domain-containing protein
Glyma.18G132000	1.07546	0.00808983	1.60043	0.0136759	AT1G51760.1	peptidase M20/M25/M40 family protein	A0A0R4J5T7_SOYBN	100	0	M20_dimer domain-containing protein
Glyma.12G143200	1.07543	0.0288264	-1.56818	0.00942701	AT4G27290.1	S-locus lectin protein kinase family protein	K7LUW1_SOYBN	100	0	Receptor-like serine/threonine-protein kinase (EC 2.7.11.1)
Glyma.04G052800	1.07505	0.00865562	-	-	AT5G11970.1	Protein of unknown function (DUF3511)	I1JTY4_SOYBN	100	3.88e-81	Uncharacterized protein
Glyma.19G115300	1.075	0.0137111	-	-	AT5G39890.1	Protein of unknown function (DUF1637)	I1N8C0_SOYBN	100	0	Cysteine dioxygenase (EC 1.13.11.20)
Glyma.20G241200	1.07433	0.00982935	-	-	AT3G12360.1	Ankyrin repeat family protein	I1NJ65_SOYBN	100	0	ANK_REP_REGION domain-containing protein
Glyma.07G078200	1.07387	0.0208805	-	-	AT2G45720.2	ARM repeat superfamily protein	K7L0A8_SOYBN	100	0	Uncharacterized protein
Glyma.03G076100	1.07386	0.0125414	-	-	AT3G54110.1	plant uncoupling mitochondrial protein 1	C6T891_SOYBN	100	0	Uncharacterized protein
Glyma.08G254500	1.07382	0.0143629	-	-	AT3G02360.1	6-phosphogluconate dehydrogenase family protein	I1KWM7_SOYBN	100	0	6-phosphogluconate dehydrogenase, decarboxylating (EC 1.1.1.44)
Glyma.16G033000	1.07313	0.015558	-	-	AT3G61490.3	Pectin lyase-like superfamily protein	I1MKT0_SOYBN	100	0	Uncharacterized protein
Glyma.15G003700	1.073	0.0137536	-	-	AT2G32060.2	Ribosomal protein L7Ae/L30e/S12e/Gadd45 family protein	A0A0R0G3G4_SOYBN	100	1.06e-105	40S ribosomal protein S12
Glyma.13G182700	1.07288	0.00801623	-	-	AT1G28310.2	Dof-type zinc finger DNA-binding family protein	I1M0D9_SOYBN	100	0	Dof-type domain-containing protein	TF-DOF
Glyma.17G003200	1.07258	0.0135838	-	-	AT2G02390.1	glutathione S-transferase zeta 1	K7MJ75_SOYBN	100	0	Uncharacterized protein
Glyma.11G026300	1.07244	0.0345122	-	-	AT4G23030.1	MATE efflux family protein	K7LMQ6_SOYBN	100	0	Protein DETOXIFICATION (Multidrug and toxic compound extrusion protein)
Glyma.20G185800	1.07234	0.0115785	-	-	AT1G25580.1	NAC (No Apical Meristem) domain transcriptional regulator superfamily protein	K7N4B9_SOYBN	100	0	NAC domain-containing protein	TF-NAC
Glyma.08G045100	1.07087	0.0121211	-	-	AT3G02560.1	Ribosomal protein S7e family protein	C6T530_SOYBN	100	9.44e-139	40S ribosomal protein S7
Glyma.08G232900	1.07077	0.0143026	-	-	AT3G12710.1	DNA glycosylase superfamily protein	K7L8B7_SOYBN	100	0	Uncharacterized protein
Glyma.18G199000	1.06979	0.0150398	-	-	AT4G08850.1	Leucine-rich repeat receptor-like protein kinase family protein	A0A0R0F1S7_SOYBN	100	0	Protein kinase domain-containing protein
Glyma.02G096800	1.06925	0.0126742	-	-	AT5G13110.1	glucose-6-phosphate dehydrogenase 2	I1JDT9_SOYBN	100	0	Glucose-6-phosphate 1-dehydrogenase (EC 1.1.1.49)
Glyma.07G065800	1.06912	0.0416742	-	-	AT1G01490.2	Heavy metal transport/detoxification superfamily protein	K7L019_SOYBN	100	4.59e-104	HMA domain-containing protein
Glyma.03G112100	1.06872	0.0360414	-2.17456	0.0331251	AT2G44840.1	ethylene-responsive element binding factor 13	A0A0R0KHK8_SOYBN	100	1.67e-149	AP2/ERF domain-containing protein	TF-AP2/ERF
Glyma.06G108100	1.06831	0.00801865	-	-	AT1G77810.2	Galactosyltransferase family protein	I1KA36_SOYBN	100	0	Hexosyltransferase (EC 2.4.1.-)
Glyma.10G237100	1.06813	0.0439099	-	-	-	-	E9L556_SOYBN	100	4.23e-56	CLE10 protein
Glyma.10G223400	1.06798	0.0124533	-	-	AT1G43170.6	ribosomal protein 1	I1LDE9_SOYBN	100	0	Uncharacterized protein
Glyma.13G000600	1.0679	0.011197	-	-	AT1G61570.1	translocase of the inner mitochondrial membrane 13	C6T211_SOYBN	100	2.16e-59	Mitochondrial import inner membrane translocase subunit
Glyma.01G016600	1.06713	0.0425419	-	-	AT4G17785.1	myb domain protein 39	K7K1A1_SOYBN	100	0	Uncharacterized protein	TF-MYB
Glyma.14G107100	1.06682	0.0190428	-	-	AT5G20650.1	copper transporter 5	A0A0R0GLZ5_SOYBN	100	1.34e-106	Copper transporter
Glyma.03G112700	1.06679	0.00582052	-	-	AT2G44840.1	ethylene-responsive element binding factor 13	I1JMR6_SOYBN	100	1.71e-170	AP2/ERF domain-containing protein	TF-AP2/ERF
Glyma.17G260400	1.06632	0.00759891	-	-	AT1G20190.1	expansin 11	V6CKR0_SOYBN	100	0	Expansin
Glyma.07G219000	1.06505	0.0172004	-	-	AT1G23100.1	GroES-like family protein	C6T4J1_SOYBN	100	1.22e-66	Uncharacterized protein
Glyma.10G277400	1.06461	0.0189208	-	-	AT5G55820.1	-	K7LLU9_SOYBN	100	0	Uncharacterized protein
Glyma.09G084600	1.06446	0.0151449	-	-	AT1G15440.1	periodic tryptophan protein 2	I1L224_SOYBN	100	0	WD_REPEATS_REGION domain-containing protein
Glyma.19G019900	1.0639	0.0063559	-	-	AT5G15080.1	Protein kinase superfamily protein	K7MW21_SOYBN	100	0	Protein kinase domain-containing protein
Glyma.20G046900	1.06316	0.0104384	-	-	-	-	K7N1N0_SOYBN	100	2.32e-45	Uncharacterized protein
Glyma.20G207500	1.0631	0.0118846	-	-	AT4G27090.1	Ribosomal protein L14	C6SY27_SOYBN	100	2.85e-90	Ribosomal_L14e domain-containing protein
Glyma.06G086300	1.06259	0.0121211	-	-	AT5G11630.1	-	I1K9E4_SOYBN	100	2.38e-61	Uncharacterized protein
Glyma.19G106700	1.06177	0.00734751	-	-	AT5G13870.1	xyloglucan endotransglucosylase/hydrolase 5	I1N842_SOYBN	100	0	Xyloglucan endotransglucosylase/hydrolase (EC 2.4.1.207)
Glyma.16G012100	1.06155	0.00832533	-	-	AT1G72440.1	CCAAT-binding factor	I1MK55_SOYBN	100	0	CBF domain-containing protein
Glyma.01G036900	1.06154	0.00705547	-	-	AT1G59970.1	Matrixin family protein	C6TMH1_SOYBN	100	0	ZnMc domain-containing protein
Glyma.03G189600	1.06139	0.02243	-	-	AT1G21200.1	sequence-specific DNA binding transcription factors	I1JPV4_SOYBN	100	0	Uncharacterized protein
Glyma.01G177400	1.06117	0.0130848	2.122	0.00744797	AT4G36730.1	G-box binding factor 1	K7K4G6_SOYBN	100	0	BZIP domain-containing protein	TF-BZIP
Glyma.07G132900	1.06092	0.00881145	-	-	AT5G02100.1	Oxysterol-binding family protein	I1KJZ4_SOYBN	100	0	Uncharacterized protein
Glyma.08G249500	1.06089	0.0262728	-	-	AT1G03940.1	HXXXD-type acyl-transferase family protein	A0A0R0IX16_SOYBN	100	0	Uncharacterized protein
Glyma.10G245200	1.0603	0.0117022	-	-	AT3G04840.1	Ribosomal protein S3Ae	I1LE22_SOYBN	100	0	40S ribosomal protein S3a
Glyma.18G090400	1.05999	0.0141035	-	-	AT5G55200.1	Co-chaperone GrpE family protein	C6TCW7_SOYBN	100	0	GrpE protein homolog
Glyma.02G052300	1.05909	0.0210452	-	-	AT3G51000.1	alpha/beta-Hydrolases superfamily protein	I1JCL2_SOYBN	100	0	AB hydrolase-1 domain-containing protein
Glyma.04G149300	1.0586	0.0287779	-	-	AT2G26640.1	3-ketoacyl-CoA synthase 11	I1JW76_SOYBN	100	0	3-ketoacyl-CoA synthase (EC 2.3.1.-)
Glyma.19G242700	1.05831	0.0121703	-	-	AT5G28060.1	Ribosomal protein S24e family protein	C6TAW2_SOYBN	100	2.55e-96	40S ribosomal protein S24
Glyma.09G087200	1.05819	0.0115785	-	-	AT1G30220.1	inositol transporter 2	K7LCL7_SOYBN	100	0	MFS domain-containing protein
Glyma.14G217800	1.05738	0.011349	-	-	AT1G75590.1	SAUR-like auxin-responsive protein family	K7M8L8_SOYBN	100	8.39e-113	Uncharacterized protein
Glyma.10G188300	1.05619	0.00901493	-	-	AT3G23160.1	Protein of unknown function (DUF668)	A0A0R0I0C0_SOYBN	100	0	Uncharacterized protein
Glyma.15G162900	1.05605	0.0148997	-	-	AT2G25800.1	Protein of unknown function (DUF810)	K7MBQ6_SOYBN	100	7.3e-127	Uncharacterized protein
Glyma.15G140300	1.05565	0.0126847	1.63236	0.00597134	AT3G06650.1	ATP-citrate lyase B-1	I1MGE7_SOYBN	100	0	ATP citrate synthase (EC 2.3.3.8)
Glyma.16G004400	1.05546	0.0156072	-	-	AT1G54220.2	Dihydrolipoamide acetyltransferase, long form protein	I1MJX0_SOYBN	100	0	Acetyltransferase component of pyruvate dehydrogenase complex (EC 2.3.1.12)
Glyma.13G322200	1.05539	0.0159197	-	-	AT2G28150.1	Domain of unknown function (DUF966)	I1M4G6_SOYBN	100	0	Uncharacterized protein
Glyma.20G237400	1.05499	0.0120301	-	-	AT5G27850.1	Ribosomal protein L18e/L15 superfamily protein	I1NJ30_SOYBN	100	1.01e-134	Ribosomal_L18e/L15P domain-containing protein
Glyma.17G253200	1.05469	0.0102341	-	-	AT1G75390.1	basic leucine-zipper 44	A0A0R0FII4_SOYBN	100	1.18e-141	BZIP domain-containing protein	TF-BZIP
Glyma.11G152600	1.05465	0.00940911	-	-	AT1G63780.1	Ribosomal RNA processing Brix domain protein	I1LLA9_SOYBN	100	0	Brix domain-containing protein
Glyma.10G278900	1.05426	0.0149095	-	-	AT2G27510.1	ferredoxin 3	C6SX14_SOYBN	100	3.02e-113	Ferredoxin
Glyma.02G284700	1.05361	0.0130963	-	-	AT1G13410.1	Tetratricopeptide repeat (TPR)-like superfamily protein	A0A0R0L9W2_SOYBN	100	0	Uncharacterized protein (Fragment)
Glyma.10G214700	1.0536	0.008322	-	-	AT4G09510.1	cytosolic invertase 2	I1LD52_SOYBN	100	0	Alkaline/neutral invertase (EC 3.2.1.26)
Glyma.15G126400	1.05352	0.00705547	-	-	AT5G45100.1	SBP (S-ribonuclease binding protein) family protein	I1MFZ5_SOYBN	100	0	RING-type domain-containing protein
Glyma.10G055300	1.05336	0.00964142	-	-	AT5G03380.1	Heavy metal transport/detoxification superfamily protein	I1L8Y0_SOYBN	100	0	HMA domain-containing protein
Glyma.02G138200	1.05302	0.0274676	-	-	-	-	A0A0R0KWN8_SOYBN	100	1.55e-43	Uncharacterized protein
Glyma.18G023300	1.05293	0.0103398	-	-	AT3G56130.1	biotin/lipoyl attachment domain-containing protein	C6TB35_SOYBN	100	0	Lipoyl-binding domain-containing protein
Glyma.19G178800	1.05279	0.0136051	-	-	AT5G02960.1	Ribosomal protein S12/S23 family protein	I1L8S1_SOYBN	100	1.25e-101	Uncharacterized protein
Glyma.11G132200	1.05235	0.0125789	-	-	AT3G51790.1	transmembrane protein G1P-related 1	I1LJV1_SOYBN	100	8.63e-177	Uncharacterized protein
Glyma.09G185100	1.05178	0.0117012	-	-	-	-	I1M2R7_SOYBN	100	3.01e-77	Uncharacterized protein
Glyma.11G190300	1.05173	0.015389	-	-	AT5G66500.1	Tetratricopeptide repeat (TPR)-like superfamily protein	K7LQ89_SOYBN	100	0	Uncharacterized protein
Glyma.11G034800	1.05141	0.0349086	-	-	-	-	K7LMV6_SOYBN	100	5.36e-45	Uncharacterized protein
Glyma.03G109300	1.05128	0.0118197	-	-	AT4G16970.1	Protein kinase superfamily protein	A0A0R0KHF5_SOYBN	100	0	Protein kinase domain-containing protein
Glyma.02G012300	1.05098	0.0135902	-	-	AT2G16760.1	Calcium-dependent phosphotriesterase superfamily protein	I1JBG1_SOYBN	100	0	Uncharacterized protein
Glyma.12G063000	1.05081	0.0216103	-	-	AT3G46560.1	Tim10/DDP family zinc finger protein	C6T294_SOYBN	100	1.37e-65	zf-Tim10_DDP domain-containing protein
Glyma.20G203700	1.05068	0.0177097	-1.11375	0.0255016	AT3G23240.1	ethylene response factor 1	I1NI29_SOYBN	100	1.89e-160	AP2/ERF domain-containing protein	TF-AP2/ERF
Glyma.03G235000	1.04966	0.0117012	-	-	AT3G05560.3	Ribosomal L22e protein family	C6SVM3_SOYBN	100	3.26e-88	Uncharacterized protein
Glyma.17G175400	1.04913	0.00736381	-	-	AT2G15680.1	Calcium-binding EF-hand family protein	I1MVY3_SOYBN	100	2.5e-139	Uncharacterized protein
Glyma.06G259800	1.04895	0.00827625	-	-	AT4G12010.1	Disease resistance protein (TIR-NBS-LRR class) family	A0A0R0JLQ6_SOYBN	100	0	ADP-ribosyl cyclase/cyclic ADP-ribose hydrolase (EC 3.2.2.6)
Glyma.14G059100	1.04818	0.0159139	-	-	AT3G55950.1	CRINKLY4 related 3	A0A0R0G9P8_SOYBN	100	0	Protein kinase domain-containing protein
Glyma.11G003600	1.04721	0.0152632	-	-	AT1G07770.1	ribosomal protein S15A	C6F117_SOYBN	100	1.18e-93	Putative ribosomal protein S15
Glyma.04G104500	1.04708	0.0270554	1.34075	0.0130975	AT1G22170.1	Phosphoglycerate mutase family protein	K7KJB2_SOYBN	100	0	Phosphoglycerate mutase (2,3-diphosphoglycerate-dependent) (EC 5.4.2.11)
Glyma.14G108700	1.04688	0.0102538	-	-	AT5G25050.1	Major facilitator superfamily protein	I1M9E1_SOYBN	100	0	Uncharacterized protein
Glyma.06G223300	1.04635	0.0235028	-	-	AT4G30860.1	SET domain group 4	K7KWM0_SOYBN	100	0	Uncharacterized protein
Glyma.07G048800	1.04506	0.0288766	-1.70703	0.0122954	AT5G54160.1	O-methyltransferase 1	A0A0R4J3N2_SOYBN	100	0	Uncharacterized protein
Glyma.04G196500	1.04505	0.016566	1.67803	0.0203685	AT4G24930.1	thylakoid lumenal 17.9 kDa protein, chloroplast	I1JXK7_SOYBN	100	5.89e-164	Uncharacterized protein
Glyma.05G234800	1.04491	0.0140449	-	-	AT5G09500.1	Ribosomal protein S19 family protein	C6SWG3_SOYBN	100	6.09e-112	Uncharacterized protein
Glyma.02G157700	1.04424	0.0441663	-	-	AT3G57060.2	binding	A0A0R0L415_SOYBN	100	0	Condensin complex subunit 1
Glyma.10G237800	1.04319	0.0123306	-	-	AT5G62020.1	heat shock transcription factor B2A	A0A0R0I4X8_SOYBN	100	0	HSF_DOMAIN domain-containing protein	TF-HSF
Glyma.05G239000	1.04285	0.0139814	-	-	AT3G57490.1	Ribosomal protein S5 family protein	I1K5K3_SOYBN	100	0	S5 DRBM domain-containing protein
Glyma.08G184300	1.04285	0.0130362	-	-	AT1G25260.1	Ribosomal protein L10 family protein	I1KUJ6_SOYBN	100	6.81e-171	Ribosome assembly factor mrt4
Glyma.07G228500	1.04256	0.0170665	-	-	AT1G14060.1	GCK domain-containing protein	K7L3D1_SOYBN	100	3.18e-101	Uncharacterized protein
Glyma.16G214800	1.04231	0.0141852	-	-	AT5G36930.2	Disease resistance protein (TIR-NBS-LRR class) family	K7MIY3_SOYBN	100	0	Uncharacterized protein
Glyma.13G189800	1.04136	0.013636	-	-	AT5G27320.1	alpha/beta-Hydrolases superfamily protein	A0A0R0GYY6_SOYBN	100	0	Abhydrolase_3 domain-containing protein
Glyma.19G057500	1.04135	0.0298596	-	-	AT1G76690.1	12-oxophytodienoate reductase 2	K7MWT5_SOYBN	100	0	Oxidored_FMN domain-containing protein
Glyma.08G319700	1.04134	0.0362942	-	-	-	-	C6SWQ0_SOYBN	100	7.81e-131	Uncharacterized protein
Glyma.08G119200	1.04112	0.0207016	1.14793	0.0340072	AT1G12280.1	LRR and NB-ARC domains-containing disease resistance protein	I1KSH1_SOYBN	100	1.27e-175	NB-ARC domain-containing protein
Glyma.10G049400	1.04074	0.0112233	-	-	AT5G02960.1	Ribosomal protein S12/S23 family protein	I1L8S1_SOYBN	100	1.25e-101	Uncharacterized protein
Glyma.08G005600	1.04008	0.00808983	-	-	AT4G09570.1	calcium-dependent protein kinase 4	CDPK_SOYBN	100	0	Calcium-dependent protein kinase SK5 (CDPK) (EC 2.7.11.1)
Glyma.09G023100	1.03961	0.0322597	-	-	AT4G05410.1	Transducin/WD40 repeat-like superfamily protein	I1L0E0_SOYBN	100	0	WD_REPEATS_REGION domain-containing protein
Glyma.19G168500	1.0396	0.00843924	-	-	AT2G33310.2	auxin-induced protein 13	A0A0R0ENE0_SOYBN	100	0	Auxin-induced protein	TF-auxin
Glyma.20G097700	1.0388	0.0189731	-	-	AT5G26860.1	lon protease 1	I1NEZ7_SOYBN	100	0	Lon protease homolog, mitochondrial (EC 3.4.21.53)
Glyma.01G024700	1.0382	0.0116898	-	-	AT5G65420.1	CYCLIN D4;1	I1J524_SOYBN	100	0	B-like cyclin
Glyma.08G140200	1.03726	0.00707962	1.083	0.0205713	AT4G39660.1	alanine:glyoxylate aminotransferase 2	I1KT81_SOYBN	100	0	Uncharacterized protein
Glyma.05G010600	1.03702	0.0138607	-	-	AT2G26650.1	K+ transporter 1	I1K1D3_SOYBN	100	0	Uncharacterized protein
Glyma.13G220000	1.03627	0.016375	-	-	AT2G34660.2	multidrug resistance-associated protein 2	I1M1I0_SOYBN	100	0	Uncharacterized protein
Glyma.04G223600	1.03616	0.0287522	-	-	AT5G05180.1	-	K7KLP0_SOYBN	100	0	Uncharacterized protein
Glyma.07G097600	1.03576	0.0425504	-	-	-	-	A0A0R0J1E2_SOYBN	100	2.31e-99	Uncharacterized protein
Glyma.03G173000	1.03573	0.0139833	-	-	AT2G37440.1	DNAse I-like superfamily protein	K7KFN7_SOYBN	100	0	IPPc domain-containing protein
Glyma.08G352200	1.03539	0.0171126	-	-	AT1G11330.1	S-locus lectin protein kinase family protein	I1KZ76_SOYBN	100	0	Receptor-like serine/threonine-protein kinase (EC 2.7.11.1)
Glyma.11G077900	1.03536	0.0237339	-	-	AT2G17850.1	Rhodanese/Cell cycle control phosphatase superfamily protein	C6TC19_SOYBN	100	8.13e-109	Rhodanese domain-containing protein
Glyma.08G042300	1.03521	0.0120717	-	-	AT5G09500.1	Ribosomal protein S19 family protein	I1KQ68_SOYBN	100	7.87e-121	Uncharacterized protein
Glyma.16G078900	1.03504	0.0101544	1.2801	0.0414646	AT5G25930.1	Protein kinase family protein with leucine-rich repeat domain	I1MM20_SOYBN	100	0	Protein kinase domain-containing protein
Glyma.16G212500	1.03497	0.0274199	1.82917	0.00993864	AT1G17860.1	Kunitz family trypsin and protease inhibitor protein	C6T3V8_SOYBN	100	5.4e-149	Uncharacterized protein
Glyma.20G149600	1.0344	0.0100568	-	-	AT4G14750.1	IQ-domain 19	I1NGJ2_SOYBN	100	0	DUF4005 domain-containing protein
Glyma.07G011900	1.03436	0.00683433	-	-	AT1G17710.1	Pyridoxal phosphate phosphatase-related protein	A0A0R0IY18_SOYBN	100	0	Uncharacterized protein
Glyma.03G021600	1.03394	0.0200694	-	-	AT2G45510.1	cytochrome P450, family 704, subfamily A, polypeptide 2	I1JKJ8_SOYBN	100	0	Uncharacterized protein
Glyma.04G130900	1.03366	0.0193589	-	-	AT5G04620.2	biotin F	I1JW06_SOYBN	100	0	Aminotran_1_2 domain-containing protein
Glyma.07G104500	1.03349	0.00916042	1.78123	0.00411921	AT5G37600.1	glutamine synthase clone R1	A0A0R4J3P1_SOYBN	100	0	Glutamine synthetase (EC 6.3.1.2)
Glyma.18G242300	1.03349	0.0141852	1.58853	0.0112512	AT3G02780.1	isopentenyl pyrophosphate:dimethylallyl pyrophosphate isomerase 2	I1N3Z3_SOYBN	100	0	Isopentenyl-diphosphate Delta-isomerase (EC 5.3.3.2)
Glyma.07G141500	1.03348	0.0212418	-	-	AT5G55410.2	Bifunctional inhibitor/lipid-transfer protein/seed storage 2S albumin superfamily protein	A0A0R0J344_SOYBN	100	6.3e-96	AAI domain-containing protein
Glyma.05G007400	1.03312	0.0480524	-	-	AT3G27930.1	-	A0A0R0JPH3_SOYBN	100	0	Uncharacterized protein
Glyma.15G149000	1.033	0.0170456	-	-	AT4G15890.1	binding	A0A0R0G114_SOYBN	100	0	Cnd1 domain-containing protein
Glyma.11G201800	1.03288	0.0417476	-	-	AT5G58240.1	FRAGILE HISTIDINE TRIAD	I1LM07_SOYBN	100	5.2e-109	HIT domain-containing protein
Glyma.08G367400	1.03269	0.0229097	-	-	AT1G61570.1	translocase of the inner mitochondrial membrane 13	C6TNN4_SOYBN	100	4.69e-58	Mitochondrial import inner membrane translocase subunit
Glyma.03G241300	1.0325	0.00916042	-	-	AT3G52580.1	Ribosomal protein S11 family protein	C6SV94_SOYBN	100	5.49e-107	Uncharacterized protein
Glyma.06G064100	1.0325	0.0130109	-	-	AT4G31985.1	Ribosomal protein L39 family protein	I1JU90_SOYBN	100	1.1e-31	Uncharacterized protein
Glyma.16G071100	1.03248	0.00759891	-	-	AT2G47300.2	ribonuclease Ps	I1MLU6_SOYBN	100	0	Uncharacterized protein
Glyma.19G173200	1.03235	0.0115926	-	-	AT2G37510.1	RNA-binding (RRM/RBD/RNP motifs) family protein	I1NA00_SOYBN	100	6.81e-102	RRM domain-containing protein
Glyma.09G180400	1.03195	0.0125414	-	-	AT4G21460.1	Ribosomal protein S24/S35, mitochondrial	K7LEL9_SOYBN	100	6.88e-106	Uncharacterized protein
Glyma.18G286400	1.0313	0.0144733	-	-	AT3G55280.2	ribosomal protein L23AB	I1N527_SOYBN	100	3.51e-108	50S ribosomal protein L23, chloroplastic
Glyma.09G161400	1.03109	0.0103266	-2.27238	0.0107901	AT5G36930.2	Disease resistance protein (TIR-NBS-LRR class) family	K7LE88_SOYBN	100	0	ADP-ribosyl cyclase/cyclic ADP-ribose hydrolase (EC 3.2.2.6)
Glyma.19G172800	1.03041	0.0389704	-	-	AT2G37540.1	NAD(P)-binding Rossmann-fold superfamily protein	I1N9Z6_SOYBN	100	0	Uncharacterized protein
Glyma.02G235700	1.02998	0.0286173	-	-	AT5G58350.1	with no lysine (K) kinase 4	I1JHL5_SOYBN	100	0	Protein kinase domain-containing protein
Glyma.13G363700	1.02906	0.0127137	-	-	AT1G15410.1	aspartate-glutamate racemase family	I1M5S1_SOYBN	100	0	Uncharacterized protein
Glyma.09G104000	1.02906	0.0125789	-	-	AT3G11964.1	RNA binding;RNA binding	K7LD07_SOYBN	100	0	Uncharacterized protein
Glyma.04G197300	1.02878	0.00653344	-	-	AT5G50740.1	Heavy metal transport/detoxification superfamily protein	I1JXL6_SOYBN	100	0	Uncharacterized protein
Glyma.13G223400	1.02807	0.0335081	-	-	AT4G18950.1	Integrin-linked protein kinase family	I1M1M4_SOYBN	100	0	Uncharacterized protein
Glyma.08G115300	1.02782	0.00582052	-	-	AT1G75390.1	basic leucine-zipper 44	A0A0R0IKI9_SOYBN	100	8.75e-156	BZIP domain-containing protein	TF-BZIP
Glyma.06G133300	1.02673	0.0100364	-	-	AT5G53560.1	cytochrome B5 isoform E	K7KUV3_SOYBN	100	1.65e-148	Cytochrome b5 heme-binding domain-containing protein
Glyma.19G249000	1.02625	0.0120427	-	-	AT3G56070.1	rotamase cyclophilin 2	A0A0R0ETG1_SOYBN	100	1.4e-129	Peptidyl-prolyl cis-trans isomerase (PPIase) (EC 5.2.1.8)
Glyma.20G140100	1.02602	0.0183771	-	-	AT4G05200.1	cysteine-rich RLK (RECEPTOR-like protein kinase) 25	I1NG82_SOYBN	100	0	Uncharacterized protein
Glyma.06G157200	1.02553	0.0139833	-	-	AT5G63810.1	beta-galactosidase 10	A0A0R0JPA1_SOYBN	100	0	Beta-galactosidase (EC 3.2.1.23)
Glyma.08G002600	1.02551	0.00807385	-	-	AT4G33490.2	Eukaryotic aspartyl protease family protein	I1KNX3_SOYBN	100	0	Peptidase A1 domain-containing protein
Glyma.14G221200	1.02546	0.0288152	-	-	AT4G39330.1	cinnamyl alcohol dehydrogenase 9	I1MC17_SOYBN	100	0	PKS_ER domain-containing protein
Glyma.07G036700	1.02502	0.0111525	-	-	AT1G54200.1	-	K7KZI0_SOYBN	100	0	Uncharacterized protein
Glyma.11G190900	1.02478	0.00677868	-	-	AT2G27880.1	Argonaute family protein	K7LQ94_SOYBN	100	0	Uncharacterized protein
Glyma.06G287000	1.02377	0.0102163	-	-	AT1G28480.1	Thioredoxin superfamily protein	C6T3C7_SOYBN	100	5.57e-127	Glutaredoxin domain-containing protein
Glyma.10G090100	1.02265	0.00704477	-	-	AT3G08030.1	Protein of unknown function, DUF642	C6TJT0_SOYBN	100	0	Uncharacterized protein
Glyma.01G194700	1.02205	0.0074823	-	-	AT2G22910.1	N-acetyl-l-glutamate synthase 1	I1J9F4_SOYBN	100	0	Amino-acid N-acetyltransferase (EC 2.3.1.1)
Glyma.16G022100	1.02144	0.0386657	-	-	AT5G08510.1	Pentatricopeptide repeat (PPR) superfamily protein	I1MKG3_SOYBN	100	0	Uncharacterized protein
Glyma.11G235300	1.02117	0.0230954	-	-	AT5G58380.1	SOS3-interacting protein 1	K7LRS9_SOYBN	100	0	Non-specific serine/threonine protein kinase (EC 2.7.11.1)
Glyma.10G023400	1.0191	0.00888406	-	-	AT2G48010.1	receptor-like kinase in in flowers 3	I1L805_SOYBN	100	0	Protein kinase domain-containing protein
Glyma.20G231400	1.01895	0.0199672	-	-	AT5G27395.2	Mitochondrial inner membrane translocase complex, subunit Tim44-related protein	I1NIW7_SOYBN	100	0	Tim44 domain-containing protein
Glyma.03G066600	1.01848	0.0299885	-	-	AT2G37770.2	NAD(P)-linked oxidoreductase superfamily protein	A0A0R0KFL7_SOYBN	100	0	Aldo_ket_red domain-containing protein
Glyma.02G095000	1.01838	0.0128518	-	-	AT3G55280.1	ribosomal protein L23AB	C6T5B2_SOYBN	100	7.81e-109	50S ribosomal protein L23, chloroplastic
Glyma.13G165200	1.01794	0.0144414	-	-	AT5G23740.1	ribosomal protein S11-beta	RS11_SOYBN	100	2.37e-116	40S ribosomal protein S11
Glyma.15G131500	1.01728	0.0137257	-	-	AT3G03300.3	dicer-like 2	K7MB46_SOYBN	100	0	Helicase ATP-binding domain-containing protein
Glyma.13G326800	1.01704	0.0123306	-	-	AT5G60570.1	Galactose oxidase/kelch repeat superfamily protein	I1M4L4_SOYBN	100	0	Uncharacterized protein
Glyma.06G050000	1.01677	0.0118846	-	-	AT3G49690.1	myb domain protein 84	A0A0R4J3G3_SOYBN	100	0	Uncharacterized protein	TF-MYB
Glyma.18G064800	1.01665	0.037793	-	-	AT5G58920.1	-	I1N013_SOYBN	100	6.16e-97	Uncharacterized protein
Glyma.08G047400	1.01597	0.00668311	-	-	AT1G67970.1	heat shock transcription factor A8	I1KQD5_SOYBN	100	0	HSF_DOMAIN domain-containing protein	TF-HSF
Glyma.05G222400	1.01592	0.0336043	-	-	AT2G19590.1	ACC oxidase 1	A0A0R0K553_SOYBN	100	0	Fe2OG dioxygenase domain-containing protein
Glyma.09G011600	1.01578	0.0433284	-	-	-	-	K7LB76_SOYBN	100	1.2e-94	Uncharacterized protein
Glyma.03G110700	1.0151	0.00721211	-	-	AT3G60300.1	RWD domain-containing protein	C6TJ42_SOYBN	100	0	Uncharacterized protein
Glyma.12G154500	1.01471	0.00717207	-	-	AT1G53035.1	-	I1LT51_SOYBN	100	4.94e-104	Uncharacterized protein
Glyma.02G208400	1.01426	0.0148546	1.51146	0.0126749	AT1G22410.1	Class-II DAHP synthetase family protein	I1JGU8_SOYBN	100	0	Phospho-2-dehydro-3-deoxyheptonate aldolase (EC 2.5.1.54)
Glyma.03G014400	1.01366	0.0433612	-	-	AT3G61220.1	NAD(P)-binding Rossmann-fold superfamily protein	I1JKC0_SOYBN	100	0	Uncharacterized protein
Glyma.04G201500	1.01336	0.00732184	-	-	AT5G61910.4	DCD (Development and Cell Death) domain protein	K7KL97_SOYBN	100	0	C2 domain-containing protein
Glyma.16G145000	1.01334	0.0309665	-	-	AT3G50410.1	OBF binding protein 1	I1MNL4_SOYBN	100	6.01e-176	Dof-type domain-containing protein	TF-DOF
Glyma.17G198700	1.01329	0.0129228	-	-	AT4G30170.1	Peroxidase family protein	C6THP4_SOYBN	100	0	Peroxidase (EC 1.11.1.7)
Glyma.17G113900	1.01315	0.00730675	-	-	AT2G25490.1	EIN3-binding F box protein 1	I1MU84_SOYBN	100	0	F-box domain-containing protein
Glyma.15G267100	1.01296	0.0173951	-	-	AT3G04770.2	40s ribosomal protein SA B	A0A0R4J5B7_SOYBN	100	0	40S ribosomal protein SA
Glyma.08G182200	1.01273	0.0154802	-	-	AT3G12110.1	actin-11	I1KUG6_SOYBN	100	0	Uncharacterized protein
Glyma.12G062000	1.0124	0.0121142	-	-	AT1G07530.1	SCARECROW-like 14	I1LQP3_SOYBN	100	0	GRAS domain-containing protein	TF-GRAS
Glyma.08G072200	1.01196	0.0172269	-	-	AT5G64210.1	alternative oxidase 2	Q7XZQ1_SOYBN	100	0	Ubiquinol oxidase (EC 1.10.3.11)
Glyma.06G162400	1.0118	0.0150398	-	-	AT3G59880.1	-	C6T3F5_SOYBN	100	1.32e-85	Uncharacterized protein
Glyma.03G168900	1.01144	0.0146238	-	-	AT3G04300.1	RmlC-like cupins superfamily protein	I1JPA0_SOYBN	100	1.1e-79	Cupin_3 domain-containing protein
Glyma.18G293600	1.01142	0.0131823	-	-	AT2G47485.1	-	C6T023_SOYBN	100	2.46e-95	Uncharacterized protein
Glyma.10G230100	1.01063	0.039845	-	-	AT5G52850.1	Pentatricopeptide repeat (PPR) superfamily protein	A0A0R0HXP2_SOYBN	100	0	DYW_deaminase domain-containing protein
Glyma.07G090000	1.01058	0.00677868	-	-	AT1G49050.1	Eukaryotic aspartyl protease family protein	I1KIV3_SOYBN	100	0	Peptidase A1 domain-containing protein
Glyma.06G096600	1.01011	0.019304	-	-	AT5G60930.1	P-loop containing nucleoside triphosphate hydrolases superfamily protein	K7KU77_SOYBN	100	0	Uncharacterized protein
Glyma.01G172900	1.01009	0.00865562	2.20829	0.00727732	AT1G75280.1	NmrA-like negative transcriptional regulator family protein	A0A0R0LJ03_SOYBN	100	0	NmrA domain-containing protein
Glyma.07G255500	1.00988	0.0104075	-	-	AT1G07770.2	ribosomal protein S15A	C6F117_SOYBN	100	1.18e-93	Putative ribosomal protein S15
Glyma.17G128400	1.00922	0.0150382	-	-	AT1G56110.1	homolog of nucleolar protein NOP56	I1MUN3_SOYBN	100	0	Nop domain-containing protein
Glyma.15G011900	1.00849	0.0123699	-	-	AT1G15520.1	pleiotropic drug resistance 12	I1MCJ7_SOYBN	100	0	Uncharacterized protein
Glyma.10G146200	1.00838	0.0102163	-	-	AT5G26800.1	-	C6SXI0_SOYBN	100	1.92e-76	IGR domain-containing protein
Glyma.18G268900	1.00825	0.0417272	-	-	AT1G74160.1	-	I1N4L9_SOYBN	100	0	DUF4378 domain-containing protein
Glyma.13G194000	1.00813	0.0164517	-	-	AT3G01800.1	Ribosome recycling factor	I1M0P2_SOYBN	100	0	Ribosome-recycling factor, chloroplastic (Ribosome-releasing factor, chloroplastic)
Glyma.05G199100	1.00801	0.00801865	-	-	AT5G07350.1	TUDOR-SN protein 1	I1K565_SOYBN	100	0	Ribonuclease
Glyma.11G006600	1.00799	0.0136579	-	-	AT4G34670.1	Ribosomal protein S3Ae	C6TLT3_SOYBN	100	0	40S ribosomal protein S3a
Glyma.13G191700	1.00694	0.0153189	-	-	AT1G64600.1	methyltransferases;copper ion binding	A0A0R0GZ23_SOYBN	100	0	Uncharacterized protein
Glyma.20G013400	1.00667	0.00957187	2.03168	0.0191645	AT2G01340.1	-	I1ND67_SOYBN	100	7.03e-156	Uncharacterized protein
Glyma.04G056500	1.00621	0.0185053	-	-	AT5G21940.1	-	A0A0R0KCA8_SOYBN	100	3.38e-154	Uncharacterized protein (Fragment)
Glyma.03G125400	1.00547	0.0181071	-	-	AT1G28110.2	serine carboxypeptidase-like 45	A0A0R0KQK3_SOYBN	100	0	Carboxypeptidase (EC 3.4.16.-)
Glyma.14G029100	1.00539	0.0329987	-	-	AT1G04920.1	sucrose phosphate synthase 3F	I1M6Y2_SOYBN	100	0	Sucrose-phosphate synthase (EC 2.4.1.14)
Glyma.05G156100	1.00523	0.0116525	-	-	AT4G18100.1	Ribosomal protein L32e	I1KSB8_SOYBN	100	1.98e-96	Uncharacterized protein
Glyma.05G232000	1.00497	0.0154287	-	-	AT4G18670.1	Leucine-rich repeat (LRR) family protein	A0A0R0K5L0_SOYBN	100	0	LRRNT_2 domain-containing protein
Glyma.03G168800	1.00479	0.0265694	-	-	AT1G61040.1	plus-3 domain-containing protein	I1JP99_SOYBN	100	0	Plus3 domain-containing protein
Glyma.19G178100	1.00474	0.0346883	-	-	AT3G09630.1	Ribosomal protein L4/L1 family	I1NA53_SOYBN	100	0	Ribos_L4_asso_C domain-containing protein
Glyma.10G065000	1.00467	0.0125414	-	-	AT3G52990.1	Pyruvate kinase family protein	I1L964_SOYBN	100	0	Pyruvate kinase (EC 2.7.1.40)
Glyma.04G084900	1.00372	0.02916	-	-	AT4G32890.1	GATA transcription factor 9	I1JUW3_SOYBN	100	0	GATA transcription factor	TF-GATA
Glyma.04G122300	1.00286	0.0378457	-	-	-	-	A0A0R0KEH1_SOYBN	100	1.59e-32	Uncharacterized protein
Glyma.07G220200	1.00156	0.0103266	-	-	AT1G30070.1	SGS domain-containing protein	C6SZY3_SOYBN	100	8.85e-163	Calcyclin-binding protein
Glyma.15G254100	1.00139	0.0179623	-	-	AT3G58660.1	Ribosomal protein L1p/L10e family	I1MJ53_SOYBN	100	0	Uncharacterized protein
Glyma.07G153200	1.00133	0.00882803	-	-	AT2G32680.1	receptor like protein 23	K7L1W6_SOYBN	100	0	LRRNT_2 domain-containing protein
Glyma.01G228700	1.00124	0.0392426	-	-	AT5G13930.1	Chalcone and stilbene synthase family protein	CHS7_SOYBN	100	0	Chalcone synthase 7 (EC 2.3.1.74) (Naringenin-chalcone synthase 7)
Glyma.08G303000	1.00058	0.0239682	-	-	AT3G22330.1	putative mitochondrial RNA helicase 2	I1KXV6_SOYBN	100	0	Uncharacterized protein
Glyma.01G236600	1.00021	0.0130602	-	-	AT4G34670.1	Ribosomal protein S3Ae	C6TLV6_SOYBN	100	0	40S ribosomal protein S3a
Glyma.11G237200	1.00014	0.0238557	-	-	AT4G25630.1	fibrillarin 2	K7LRU2_SOYBN	100	0	Uncharacterized protein
Glyma.02G126800	-	-	1.78708	0.0132526	AT1G13580.2	LAG1 longevity assurance homolog 3	I1JEN4_SOYBN	100	0	TLC domain-containing protein
Glyma.12G186300	-	-	-1.30058	0.029664	AT3G10230.1	lycopene cyclase	A0A0R0HDY9_SOYBN	100	0	Uncharacterized protein
Glyma.20G138500	-	-	1.79743	0.034654	AT4G21410.1	cysteine-rich RLK (RECEPTOR-like protein kinase) 29	I1NG67_SOYBN	100	0	Uncharacterized protein
Glyma.19G038400	-	-	1.3045	0.00686999	AT3G02360.1	6-phosphogluconate dehydrogenase family protein	A0A0R0EHR6_SOYBN	100	0	6-phosphogluconate dehydrogenase, decarboxylating (EC 1.1.1.44)
Glyma.07G268700	-	-	1.18901	0.0150953	AT5G47730.1	Sec14p-like phosphatidylinositol transfer family protein	I1KNM0_SOYBN	100	0	CRAL-TRIO domain-containing protein
Glyma.09G130400	-	-	-1.68767	0.0225241	AT1G01490.2	Heavy metal transport/detoxification superfamily protein	A0A0R0IEH2_SOYBN	100	4.26e-105	HMA domain-containing protein
Glyma.10G107900	-	-	1.68294	0.0136759	AT2G36770.1	UDP-Glycosyltransferase superfamily protein	I1LA33_SOYBN	100	0	Glycosyltransferase (EC 2.4.1.-)
Glyma.11G120900	-	-	1.13988	0.0384098	AT4G34350.1	4-hydroxy-3-methylbut-2-enyl diphosphate reductase	I1LJH2_SOYBN	100	0	Uncharacterized protein
Glyma.06G308800	-	-	1.01319	0.0253884	AT1G08470.1	strictosidine synthase-like 3	I1KFH2_SOYBN	100	0	Str_synth domain-containing protein
Glyma.07G165900	-	-	-2.05154	0.0221215	-	-	C6TG02_SOYBN	100	2.6e-53	Uncharacterized protein
Glyma.04G212300	-	-	1.33686	0.0222032	AT3G52450.1	plant U-box 22	K7KLG1_SOYBN	100	0	RING-type E3 ubiquitin transferase (EC 2.3.2.27)
Glyma.03G004300	-	-	1.12778	0.0410134	AT4G24380.1	-	I1JK28_SOYBN	100	0	FSH1 domain-containing protein
Glyma.01G134600	-	-	1.64971	0.0151305	AT2G18950.1	homogentisate phytyltransferase 1	A0A0R0LG31_SOYBN	100	0	Uncharacterized protein
Glyma.06G265500	-	-	1.9155	0.0317894	AT5G48150.2	GRAS family transcription factor	I1KEE1_SOYBN	100	0	GRAS domain-containing protein	TF-GRAS
Glyma.15G168800	-	-	-4.45188	0.00841436	AT5G06710.1	homeobox from Arabidopsis thaliana	A0A0K2CTK4_SOYBN	100	3.97e-165	Homeodomain/HOMEOBOX transcription factor (Fragment)	TF-Homeobox
Glyma.09G035600	-	-	1.37326	0.00905316	AT3G06650.1	ATP-citrate lyase B-1	K7LBM2_SOYBN	100	0	ATP citrate synthase (EC 2.3.3.8)
Glyma.05G168800	-	-	1.92343	0.00926085	AT1G11050.1	Protein kinase superfamily protein	A0A0R0JWS8_SOYBN	100	0	Protein kinase domain-containing protein
Glyma.02G129500	-	-	2.36143	0.00549854	AT1G68710.1	ATPase E1-E2 type family protein / haloacid dehalogenase-like hydrolase family protein	I1JEQ6_SOYBN	100	0	Phospholipid-transporting ATPase (EC 7.6.2.1)
Glyma.15G258800	-	-	1.14106	0.0291056	AT3G12830.1	SAUR-like auxin-responsive protein family	I1MJA2_SOYBN	100	1.46e-98	Uncharacterized protein
Glyma.01G244000	-	-	1.76507	0.00884148	-	-	K7K5M5_SOYBN	100	1.89e-37	Uncharacterized protein
Glyma.12G112000	-	-	1.13579	0.0498414	AT4G03510.2	RING membrane-anchor 1	C6TC62_SOYBN	100	8.59e-179	RING-type domain-containing protein
Glyma.14G182900	-	-	-1.28462	0.0254553	AT1G74520.1	HVA22 homologue A	K7M7T9_SOYBN	100	0	RNase H domain-containing protein
Glyma.19G162200	-	-	1.13964	0.0271492	-	-	I1N9N8_SOYBN	100	1.19e-45	Uncharacterized protein
Glyma.14G088300	-	-	-1.01061	0.0239496	AT1G27730.1	salt tolerance zinc finger	I1M8T1_SOYBN	100	1.12e-175	C2H2-type zinc finger protein
Glyma.01G240800	-	-	-2.43275	0.0214965	AT4G23180.1	cysteine-rich RLK (RECEPTOR-like protein kinase) 10	K7K5K9_SOYBN	100	0	Uncharacterized protein
Glyma.04G079300	-	-	1.19858	0.0234059	AT2G25735.1	-	I1JUR0_SOYBN	100	3.76e-84	Uncharacterized protein
Glyma.18G296300	-	-	1.15043	0.0242858	AT3G02570.1	Mannose-6-phosphate isomerase, type I	I1N5B5_SOYBN	100	0	Mannose-6-phosphate isomerase (EC 5.3.1.8)
Glyma.19G027100	-	-	1.32202	0.00913002	AT3G29200.1	chorismate mutase 1	I1N690_SOYBN	100	0	Chorismate mutase (EC 5.4.99.5)
Glyma.12G234600	-	-	2.07159	0.00445843	AT1G78560.1	Sodium Bile acid symporter family	K7LWK4_SOYBN	100	0	Uncharacterized protein
Glyma.08G277000	-	-	2.14992	0.0124886	AT4G15560.1	Deoxyxylulose-5-phosphate synthase	I1KX60_SOYBN	100	0	1-deoxy-D-xylulose-5-phosphate synthase (EC 2.2.1.7)
Glyma.15G203500	-	-	3.56929	0.00870676	AT4G31940.1	cytochrome P450, family 82, subfamily C, polypeptide 4	I1MI36_SOYBN	100	0	Uncharacterized protein
Glyma.01G231600	-	-	1.12744	0.0133808	AT4G10030.1	alpha/beta-Hydrolases superfamily protein	I1JAK7_SOYBN	100	0	AB hydrolase-1 domain-containing protein
Glyma.09G182000	-	-	-1.00411	0.0349499	AT1G66920.2	Protein kinase superfamily protein	A0A0R0IJ31_SOYBN	100	0	Protein kinase domain-containing protein
Glyma.02G036300	-	-	1.51804	0.0112512	AT1G10670.2	ATP-citrate lyase A-1	I1JC43_SOYBN	100	0	ATP citrate synthase (EC 2.3.3.8)
Glyma.17G139700	-	-	1.57596	0.0179773	AT4G12490.1	Bifunctional inhibitor/lipid-transfer protein/seed storage 2S albumin superfamily protein	I1MUY9_SOYBN	100	4.44e-114	AAI domain-containing protein
Glyma.11G194500	-	-	-1.29031	0.0209881	AT4G05160.1	AMP-dependent synthetase and ligase family protein	A0A0R0HJB4_SOYBN	100	0	Uncharacterized protein
Glyma.10G064400	-	-	-1.9946	0.0110859	AT2G36640.1	embryonic cell protein 63	I1L957_SOYBN	100	0	Uncharacterized protein
Glyma.09G253800	-	-	-2.64489	0.00794152	AT4G36470.1	S-adenosyl-L-methionine-dependent methyltransferases superfamily protein	A0A0R0IDB6_SOYBN	100	0	Uncharacterized protein
Glyma.08G130800	-	-	-1.59384	0.00938385	AT5G14420.1	RING domain ligase2	A0A0R0IR54_SOYBN	100	0	RING-type domain-containing protein
Glyma.20G138800	-	-	1.00479	0.0466215	AT4G21410.1	cysteine-rich RLK (RECEPTOR-like protein kinase) 29	A0A0R0EAZ4_SOYBN	100	0	Uncharacterized protein
Glyma.10G179500	-	-	-2.46198	0.00353109	AT1G76390.2	ARM repeat superfamily protein	A0A0R0HUX5_SOYBN	100	0	RING-type E3 ubiquitin transferase (EC 2.3.2.27)
Glyma.06G149100	-	-	-1.09794	0.0359313	-	-	K7KV50_SOYBN	100	0	Alginate_lyase2 domain-containing protein
Glyma.15G161600	-	-	-2.87571	0.018503	AT1G34300.1	lectin protein kinase family protein	K7MBP7_SOYBN	100	0	Protein kinase domain-containing protein
Glyma.20G206800	-	-	1.28894	0.00882878	AT4G14305.1	Peroxisomal membrane 22 kDa (Mpv17/PMP22) family protein	I1NI68_SOYBN	100	3.78e-137	Uncharacterized protein
Glyma.18G249100	-	-	-1.46951	0.0340864	AT1G55190.1	PRA1 (Prenylated rab acceptor) family protein	C6TMF0_SOYBN	100	1.71e-144	PRA1 family protein
Glyma.07G095800	-	-	-2.60497	0.0359182	AT1G66980.1	suppressor of npr1-1 constitutive 4	K7L0N3_SOYBN	100	0	Protein kinase domain-containing protein
Glyma.02G261900	-	-	1.28266	0.0455849	AT2G40330.1	PYR1-like 6	I1JID6_SOYBN	100	5.02e-154	Uncharacterized protein
Glyma.06G132700	-	-	1.62689	0.018503	AT2G46620.1	P-loop containing nucleoside triphosphate hydrolases superfamily protein	I1KAX1_SOYBN	100	0	AAA domain-containing protein
Glyma.15G124400	-	-	1.44279	0.0240404	AT2G02370.1	SNARE associated Golgi protein family	I1MFX3_SOYBN	100	0	Uncharacterized protein
Glyma.16G127700	-	-	-1.42159	0.023038	AT4G36040.1	Chaperone DnaJ-domain superfamily protein	I1MN50_SOYBN	100	1.84e-116	J domain-containing protein
Glyma.13G218200	-	-	1.70131	0.0124828	AT1G30040.1	gibberellin 2-oxidase	I1M1F8_SOYBN	100	0	Fe2OG dioxygenase domain-containing protein
Glyma.10G292200	-	-	2.078	0.0117161	AT3G55120.1	Chalcone-flavanone isomerase family protein	I1LFF1_SOYBN	100	5.49e-168	Chalcone-flavonone isomerase family protein
Glyma.06G220700	-	-	2.42582	0.00580069	AT5G20230.1	blue-copper-binding protein	I1KDE7_SOYBN	100	2.39e-145	Phytocyanin domain-containing protein
Glyma.05G157600	-	-	2.10476	0.00435114	AT1G55320.1	acyl-activating enzyme 18	I1K3Y1_SOYBN	100	0	Uncharacterized protein
Glyma.11G121900	-	-	-1.48366	0.00573471	AT5G66580.1	-	I1LJI4_SOYBN	100	2.14e-105	Uncharacterized protein
Glyma.02G043600	-	-	-2.55809	0.0129963	-	-	A0A0R0KRV5_SOYBN	100	3.25e-46	Uncharacterized protein
Glyma.04G251400	-	-	-1.18739	0.0156594	AT1G21910.1	Integrase-type DNA-binding superfamily protein	K7KM79_SOYBN	100	0	AP2/ERF domain-containing protein	TF-AP2/ERF
Glyma.06G114400	-	-	1.10101	0.0112512	AT1G77490.1	thylakoidal ascorbate peroxidase	I1KAB1_SOYBN	100	0	L-ascorbate peroxidase (EC 1.11.1.11)
Glyma.18G020400	-	-	1.8325	0.019375	AT1G15100.1	RING-H2 finger A2A	I1MYV7_SOYBN	100	1e-114	RING-type domain-containing protein
Glyma.13G059400	-	-	1.0204	0.0172552	AT3G29200.1	chorismate mutase 1	I1LWP2_SOYBN	100	0	Chorismate mutase (EC 5.4.99.5)
Glyma.16G016700	-	-	-1.60906	0.0343236	AT4G35580.2	NAC transcription factor-like 9	I1MKA2_SOYBN	100	0	NAC domain-containing protein	TF-NAC
Glyma.15G032400	-	-	1.04973	0.0445185	AT4G12070.1	-	I1MD91_SOYBN	100	0	Uncharacterized protein
Glyma.03G035300	-	-	-1.02658	0.0256808	AT3G08760.1	Protein kinase superfamily protein	K7KCN2_SOYBN	100	0	Protein kinase domain-containing protein
Glyma.06G304700	-	-	-1.28167	0.0168919	AT4G31980.1	-	I1KFC3_SOYBN	100	0	Uncharacterized protein
Glyma.18G067500	-	-	2.25654	0.0238932	AT4G37300.1	maternal effect embryo arrest 59	K7MQC4_SOYBN	100	4.14e-128	Uncharacterized protein
Glyma.20G138700	-	-	-1.25503	0.0373214	AT4G21410.1	cysteine-rich RLK (RECEPTOR-like protein kinase) 29	A0A0R0EBF0_SOYBN	100	0	Uncharacterized protein
Glyma.17G227900	-	-	-1.27091	0.0139606	AT5G11920.1	6-&1-fructan exohydrolase	I1MXA0_SOYBN	100	0	Uncharacterized protein
Glyma.20G156800	-	-	-1.365	0.0294716	AT5G62020.1	heat shock transcription factor B2A	I1NGR6_SOYBN	100	0	HSF_DOMAIN domain-containing protein	TF-HSF
Glyma.19G245400	-	-	1.59297	0.0124083	AT3G04720.1	pathogenesis-related 4	I1NCA0_SOYBN	100	1.53e-155	Chitinase (EC 3.2.1.14)
Glyma.16G170900	-	-	-1.42788	0.0254641	AT2G34930.1	disease resistance family protein / LRR family protein	K7MHU3_SOYBN	100	0	LRRNT_2 domain-containing protein
Glyma.13G277500	-	-	-1.57009	0.00821291	AT4G21700.1	Protein of unknown function (DUF2921)	K7M2C5_SOYBN	100	0	Uncharacterized protein
Glyma.02G284200	-	-	1.99529	0.0192929	AT5G17680.1	disease resistance protein (TIR-NBS-LRR class), putative	A0A0R0L2V4_SOYBN	100	0	ADP-ribosyl cyclase/cyclic ADP-ribose hydrolase (EC 3.2.2.6)
Glyma.19G098500	-	-	1.42351	0.00447528	AT3G02040.1	senescence-related gene 3	A0A0R0EKB4_SOYBN	100	0	Glycerophosphodiester phosphodiesterase (EC 3.1.4.46)
Glyma.15G161700	-	-	-1.4866	0.0301688	AT5G38240.1	Protein kinase family protein	K7MBP8_SOYBN	100	0	Protein kinase domain-containing protein
Glyma.09G270900	-	-	1.31475	0.0328013	AT4G20780.1	calmodulin like 42	A0A0R0IE10_SOYBN	100	1.23e-134	Uncharacterized protein
Glyma.18G248900	-	-	-1.99683	0.00490352	-	-	K7MUL2_SOYBN	100	0	Uncharacterized protein
Glyma.17G233600	-	-	1.2422	0.0338904	AT3G49810.1	ARM repeat superfamily protein	I1MXG4_SOYBN	100	0	RING-type E3 ubiquitin transferase (EC 2.3.2.27)
Glyma.13G234800	-	-	1.52826	0.0456555	AT5G46080.1	Protein kinase superfamily protein	I1M1Y8_SOYBN	100	0	Protein kinase domain-containing protein
Glyma.03G006900	-	-	1.24861	0.0175411	AT5G17770.1	NADH:cytochrome B5 reductase 1	A0A0R0KKK6_SOYBN	100	0	NADH-cytochrome b5 reductase (EC 1.6.2.2)
Glyma.09G003100	-	-	1.59087	0.0151902	AT5G60900.1	receptor-like protein kinase 1	I1KZS1_SOYBN	100	0	Receptor-like serine/threonine-protein kinase (EC 2.7.11.1)
Glyma.04G220800	-	-	1.0051	0.0178298	AT3G10960.1	AZA-guanine resistant1	I1JYA1_SOYBN	100	0	Uncharacterized protein
Glyma.02G017100	-	-	-1.69006	0.0120414	AT4G02380.1	senescence-associated gene 21	C6T331_SOYBN	100	6.83e-68	Uncharacterized protein
Glyma.18G295900	-	-	1.36255	0.0463809	AT1G67050.1	-	K7MVI7_SOYBN	100	0	Uncharacterized protein
Glyma.09G269600	-	-	2.08145	0.00765827	AT2G45400.1	NAD(P)-binding Rossmann-fold superfamily protein	I1L6V4_SOYBN	100	0	Epimerase domain-containing protein
Glyma.08G083700	-	-	-2.24248	0.0345264	-	-	I1KRE9_SOYBN	100	0	Uncharacterized protein ycf23
Glyma.04G193900	-	-	-1.90383	0.0118024	AT3G48510.1	-	I1JXH6_SOYBN	100	0	Uncharacterized protein
Glyma.02G043500	-	-	-1.75573	0.0216706	AT2G17030.1	F-box family protein with a domain of unknown function (DUF295)	I1JCC6_SOYBN	100	0	DUF295 domain-containing protein
Glyma.07G048100	-	-	-1.08389	0.0182415	AT4G35580.2	NAC transcription factor-like 9	I1KHM3_SOYBN	100	0	NAC domain-containing protein	TF-NAC
Glyma.07G129300	-	-	-1.66886	0.00402261	AT2G19570.1	cytidine deaminase 1	A0A0R0J2N5_SOYBN	100	0	Cytidine deaminase (EC 3.5.4.5)
Glyma.13G332500	-	-	1.10539	0.0242858	AT5G59740.1	UDP-N-acetylglucosamine (UAA) transporter family	K7M3B4_SOYBN	100	0	Uncharacterized protein
Glyma.05G068000	-	-	3.30883	0.0215562	AT4G17090.1	chloroplast beta-amylase	I1K0Y6_SOYBN	100	0	Beta-amylase (EC 3.2.1.2)
Glyma.04G003100	-	-	2.2111	0.0178846	AT4G35110.3	Arabidopsis phospholipase-like protein (PEARLI 4) family	K7KHE5_SOYBN	100	0	Uncharacterized protein
Glyma.12G238700	-	-	1.56035	0.0324396	AT2G42280.1	basic helix-loop-helix (bHLH) DNA-binding superfamily protein	I1LVE9_SOYBN	100	0	BHLH domain-containing protein
Glyma.20G202500	-	-	1.64549	0.0097242	AT3G23160.1	Protein of unknown function (DUF668)	A0A0R0ENK3_SOYBN	100	0	Uncharacterized protein
Glyma.09G164500	-	-	2.1496	0.00549854	AT1G65730.1	YELLOW STRIPE like 7	I1L3V2_SOYBN	100	0	Uncharacterized protein
Glyma.19G182300	-	-	1.1779	0.0214965	AT2G37040.1	PHE ammonia lyase 1	I1NA96_SOYBN	100	0	Phenylalanine ammonia-lyase (EC 4.3.1.24)
Glyma.16G145600	-	-	1.77141	0.0233087	AT2G39200.1	Seven transmembrane MLO family protein	I1MNM0_SOYBN	100	0	MLO-like protein
Glyma.01G017100	-	-	1.76033	0.00910641	AT2G23910.1	NAD(P)-binding Rossmann-fold superfamily protein	I1J4U4_SOYBN	100	0	3Beta_HSD domain-containing protein
Glyma.07G144200	-	-	1.52883	0.0171784	AT3G54110.1	plant uncoupling mitochondrial protein 1	I1KK97_SOYBN	100	0	Uncharacterized protein
Glyma.13G346700	-	-	2.25915	0.0133013	AT3G54420.1	homolog of carrot EP3-3 chitinase	I1M587_SOYBN	100	0	Chitinase (EC 3.2.1.14)
Glyma.17G258400	-	-	-1.16518	0.0325123	AT1G30755.1	Protein of unknown function (DUF668)	K7MP21_SOYBN	100	0	Uncharacterized protein
Glyma.09G231500	-	-	2.16617	0.0157164	AT1G12240.1	Glycosyl hydrolases family 32 protein	K7LFL4_SOYBN	100	0	Beta-fructofuranosidase (EC 3.2.1.26)
Glyma.11G129600	-	-	1.78743	0.0148401	AT2G44480.1	beta glucosidase 17	I1LJS0_SOYBN	100	0	Uncharacterized protein
Glyma.04G081400	-	-	1.24013	0.00624884	AT5G25770.3	alpha/beta-Hydrolases superfamily protein	I1JUT3_SOYBN	100	0	AB hydrolase-1 domain-containing protein
Glyma.14G003800	-	-	-2.70995	0.00432921	AT3G13130.1	-	K7M459_SOYBN	100	7.26e-157	Uncharacterized protein
Glyma.11G228100	-	-	-1.34908	0.0280881	AT2G40000.1	ortholog of sugar beet HS1 PRO-1 2	I1LMP7_SOYBN	100	0	Uncharacterized protein
Glyma.03G080100	-	-	1.31644	0.00505111	AT2G32720.1	cytochrome B5 isoform B	I1JLP5_SOYBN	100	6.38e-100	Cytochrome b5 heme-binding domain-containing protein
Glyma.16G200200	-	-	1.15501	0.0105086	AT4G11820.2	hydroxymethylglutaryl-CoA synthase / HMG-CoA synthase / 3-hydroxy-3-methylglutaryl coenzyme A synthase	I1MQ40_SOYBN	100	0	3-hydroxy-3-methylglutaryl coenzyme A synthase (HMG-CoA synthase) (EC 2.3.3.10)
Glyma.06G105900	-	-	1.2761	0.0342728	AT1G36160.2	acetyl-CoA carboxylase 1	I1KA18_SOYBN	100	0	Acetyl-CoA carboxylase (EC 6.4.1.2)
Glyma.03G247000	-	-	1.24767	0.0214278	AT5G28840.2	GDP-D-mannose 3\',5\'-epimerase	A0A0R0KV37_SOYBN	100	0	Epimerase domain-containing protein
Glyma.15G112700	-	-	-1.15434	0.0317155	AT1G05010.1	ethylene-forming enzyme	I1MFL6_SOYBN	100	0	Fe2OG dioxygenase domain-containing protein
Glyma.01G033200	-	-	2.81263	0.0096691	AT1G69550.1	disease resistance protein (TIR-NBS-LRR class)	A0A0R0LCQ5_SOYBN	100	0	ADP-ribosyl cyclase/cyclic ADP-ribose hydrolase (EC 3.2.2.6)
Glyma.03G027200	-	-	-2.27696	0.0238064	AT1G35710.1	Protein kinase family protein with leucine-rich repeat domain	I1JKP5_SOYBN	100	0	Stkq
Glyma.14G015100	-	-	1.24553	0.0256477	AT5G25120.1	ytochrome p450, family 71, subfamily B, polypeptide 11	I1M6I2_SOYBN	100	0	Uncharacterized protein
Glyma.06G272200	-	-	-1.21368	0.0378435	AT3G23410.1	fatty alcohol oxidase 3	K7KXQ9_SOYBN	100	0	Long-chain-alcohol oxidase (EC 1.1.3.20)
Glyma.01G209700	-	-	1.22883	0.0381684	-	-	I1J9W2_SOYBN	100	1.62e-75	Uncharacterized protein
Glyma.06G050100	-	-	1.82285	0.0204259	AT1G10070.1	branched-chain amino acid transaminase 2	K7KT64_SOYBN	100	0	Branched-chain-amino-acid aminotransferase (EC 2.6.1.42)
Glyma.06G082400	-	-	1.04863	0.0105086	AT5G11520.1	aspartate aminotransferase 3	O48548_SOYBN	100	0	Aspartate aminotransferase (EC 2.6.1.1)
Glyma.04G232200	-	-	1.06892	0.0284958	AT2G46620.1	P-loop containing nucleoside triphosphate hydrolases superfamily protein	I1JYM2_SOYBN	100	0	AAA domain-containing protein
Glyma.18G189800	-	-	-1.16562	0.0157002	-	-	C6T0Y3_SOYBN	100	2.57e-52	Uncharacterized protein
Glyma.06G178400	-	-	1.06697	0.0364582	AT2G42490.1	Copper amine oxidase family protein	I1KCC2_SOYBN	100	0	Amine oxidase (EC 1.4.3.-)
Glyma.08G113600	-	-	1.5244	0.0163157	AT1G55320.1	acyl-activating enzyme 18	I1KSB3_SOYBN	100	0	AMP-binding domain-containing protein
Glyma.05G161100	-	-	1.37778	0.0205284	AT1G29290.1	-	I1K422_SOYBN	100	1.81e-63	Uncharacterized protein
Glyma.03G063400	-	-	-1.02448	0.00829802	AT3G60470.1	Plant protein of unknown function (DUF247)	K7KD95_SOYBN	100	0	Uncharacterized protein
Glyma.01G164300	-	-	1.23348	0.00883647	AT5G66120.2	3-dehydroquinate synthase, putative	A0A0R0LIH0_SOYBN	100	0	DHQ_synthase domain-containing protein
Glyma.14G219800	-	-	1.02336	0.0259512	AT1G75810.1	-	I1MC30_SOYBN	100	1.11e-80	Uncharacterized protein
Glyma.04G012300	-	-	1.02414	0.0207045	AT4G39230.1	NmrA-like negative transcriptional regulator family protein	Q9SDZ0_SOYBN	100	0	Isoflavone reductase homolog 2
Glyma.13G145000	-	-	1.40962	0.0193254	AT2G37040.1	PHE ammonia lyase 1	I1LZ94_SOYBN	100	0	Phenylalanine ammonia-lyase (EC 4.3.1.24)
Glyma.17G090100	-	-	-1.20352	0.0163157	AT2G36330.1	Uncharacterised protein family (UPF0497)	K7MKQ9_SOYBN	100	0	CASP-like protein
Glyma.07G124500	-	-	1.12622	0.0106065	AT4G29130.1	hexokinase 1	I1KJB0_SOYBN	100	0	Phosphotransferase (EC 2.7.1.-)
Glyma.04G223300	-	-	-2.64419	0.00568369	AT3G56400.1	WRKY DNA-binding protein 70	B0LUS3_SOYBN	100	0	Transcription factor (Transcription factor WRKY58) (WRKY transcription factor)	TF-WRKY
Glyma.18G022700	-	-	1.42921	0.00667632	AT3G10985.1	senescence associated gene 20	A0A0R0F3M2_SOYBN	100	8.96e-115	Uncharacterized protein
Glyma.19G065600	-	-	1.39065	0.0080811	AT5G53460.2	NADH-dependent glutamate synthase 1	A0A0R0EVI7_SOYBN	100	0	Glutamine amidotransferase type-2 domain-containing protein
Glyma.19G033100	-	-	-1.7416	0.016098	AT3G51550.1	Malectin/receptor-like protein kinase family protein	C6ZRM1_SOYBN	100	0	Receptor-like kinase
Glyma.09G261700	-	-	-1.0468	0.0320417	AT3G61260.1	Remorin family protein	I1L6M0_SOYBN	100	2.56e-127	Uncharacterized protein
Glyma.12G222500	-	-	1.37291	0.0176904	AT5G53750.1	CBS domain-containing protein	I1LUY9_SOYBN	100	0	Uncharacterized protein
Glyma.06G195100	-	-	1.28872	0.0190992	AT1G08570.1	atypical CYS HIS rich thioredoxin 4	C6T8M7_SOYBN	100	0	Thioredoxin domain-containing protein
Glyma.08G168300	-	-	1.87017	0.00551772	AT3G12830.1	SAUR-like auxin-responsive protein family	I1KU04_SOYBN	100	2.48e-98	Uncharacterized protein
Glyma.01G139600	-	-	1.12743	0.0137473	AT2G45300.1	RNA 3\'-terminal phosphate cyclase/enolpyruvate transferase, alpha/beta	I1J7U9_SOYBN	100	0	3-phosphoshikimate 1-carboxyvinyltransferase (EC 2.5.1.19)
Glyma.06G202300	-	-	4.2582	0.00884754	AT5G07990.1	Cytochrome P450 superfamily protein	Q8W3Y5_SOYBN	100	0	Flavonoid 3'-hydroxylase
Glyma.03G027400	-	-	1.22798	0.0136394	AT2G45300.1	RNA 3\'-terminal phosphate cyclase/enolpyruvate transferase, alpha/beta	I1JKP7_SOYBN	100	0	3-phosphoshikimate 1-carboxyvinyltransferase (EC 2.5.1.19)
Glyma.03G201100	-	-	1.4766	0.0372649	AT2G35980.1	Late embryogenesis abundant (LEA) hydroxyproline-rich glycoprotein family	C6TFJ8_SOYBN	100	1.54e-173	LEA_2 domain-containing protein
Glyma.17G173600	-	-	-1.71535	0.0105086	AT5G67050.1	alpha/beta-Hydrolases superfamily protein	A0A0R0FEC7_SOYBN	100	0	Lipase_3 domain-containing protein
Glyma.18G185500	-	-	1.2875	0.0152597	AT3G55550.1	Concanavalin A-like lectin protein kinase family protein	I1N2K8_SOYBN	100	0	Protein kinase domain-containing protein
Glyma.09G241100	-	-	1.4899	0.00490352	AT5G15070.1	Phosphoglycerate mutase-like family protein	K7LFS7_SOYBN	100	0	Inositol hexakisphosphate and diphosphoinositol-pentakisphosphate kinase (EC 2.7.4.21) (EC 2.7.4.24)
Glyma.04G140400	-	-	1.20495	0.00744797	AT3G27890.1	NADPH:quinone oxidoreductase	I1JWG8_SOYBN	100	2.86e-144	NAD(P)H dehydrogenase (quinone) (EC 1.6.5.2)
Glyma.14G036600	-	-	1.48633	0.0124608	AT2G26800.1	Aldolase superfamily protein	I1M765_SOYBN	100	0	3-hydroxy-3-methylglutarate-CoA lyase (EC 4.1.3.4) (Hydroxymethylglutaryl-CoA lyase, mitochondrial)
Glyma.02G023800	-	-	-1.2331	0.0143789	AT4G16950.1	Disease resistance protein (TIR-NBS-LRR class) family	C6ZS34_SOYBN	100	0	TIR-NBS-LRR type disease resistance protein
Glyma.14G162300	-	-	1.67951	0.00664329	AT5G53460.2	NADH-dependent glutamate synthase 1	I1MAK3_SOYBN	100	0	Glutamine amidotransferase type-2 domain-containing protein
Glyma.11G217800	-	-	1.22333	0.00909798	AT3G03440.1	ARM repeat superfamily protein	I1LME3_SOYBN	100	0	Uncharacterized protein
Glyma.03G181600	-	-	1.30361	0.0343785	AT2G37040.1	PHE ammonia lyase 1	A0A0R0KUR1_SOYBN	100	0	Phenylalanine ammonia-lyase (EC 4.3.1.24)
Glyma.20G085900	-	-	1.63553	0.0136506	AT2G05620.1	proton gradient regulation 5	C6TMI4_SOYBN	100	1.04e-90	Uncharacterized protein
Glyma.02G040800	-	-	-2.01019	0.00951697	-	-	A0A0R0KYD4_SOYBN	100	5.84e-78	Uncharacterized protein
Glyma.15G054600	-	-	-1.04101	0.00787801	AT5G64260.1	EXORDIUM like 2	I1MDX7_SOYBN	100	0	Uncharacterized protein
Glyma.19G197100	-	-	1.25081	0.0338076	AT2G47140.1	NAD(P)-binding Rossmann-fold superfamily protein	I1NAR8_SOYBN	100	0	Uncharacterized protein
Glyma.08G128900	-	-	1.04311	0.0342605	AT5G20480.1	EF-TU receptor	I1KST2_SOYBN	100	0	Protein kinase domain-containing protein
Glyma.13G217400	-	-	1.18067	0.00664329	AT2G34500.1	cytochrome P450, family 710, subfamily A, polypeptide 1	I1M1E5_SOYBN	100	0	Uncharacterized protein
Glyma.18G096800	-	-	1.29386	0.00926085	AT4G27010.1	-	A0A0R0EYH1_SOYBN	100	0	Uncharacterized protein
Glyma.08G161000	-	-	1.1369	0.00526683	AT3G12670.1	CTP synthase family protein	I1KTT7_SOYBN	100	0	CTP synthase (EC 6.3.4.2) (UTP--ammonia ligase)
Glyma.03G038700	-	-	2.38845	0.00490352	AT5G05340.1	Peroxidase superfamily protein	I1JL04_SOYBN	100	0	Peroxidase (EC 1.11.1.7)
Glyma.01G202200	-	-	-2.02705	0.00787801	AT2G45760.1	BON association protein 2	I1J9N1_SOYBN	100	1.42e-128	C2 domain-containing protein
Glyma.04G018600	-	-	1.34524	0.0150638	AT1G76250.1	-	I1JSW9_SOYBN	100	0	Uncharacterized protein
Glyma.01G196600	-	-	1.56616	0.0107412	AT4G37790.1	Homeobox-leucine zipper protein family	I1J9H4_SOYBN	100	0	Homeobox domain-containing protein	TF-Homeobox
Glyma.08G138100	-	-	-1.8265	0.0408536	AT1G22170.1	Phosphoglycerate mutase family protein	K7L6K2_SOYBN	100	0	Phosphoglycerate mutase (2,3-diphosphoglycerate-dependent) (EC 5.4.2.11)
Glyma.03G247200	-	-	1.2264	0.0127562	AT5G28750.1	Bacterial sec-independent translocation protein mttA/Hcf106	I1JRN0_SOYBN	100	5.57e-101	Uncharacterized protein
Glyma.05G237500	-	-	1.09516	0.0293665	AT3G18290.1	zinc finger protein-related	I1K5M4_SOYBN	100	0	Uncharacterized protein
Glyma.19G049800	-	-	1.22002	0.0244629	AT1G67050.1	-	I1N6T4_SOYBN	100	0	Uncharacterized protein
Glyma.07G048000	-	-	-1.28408	0.0351758	AT4G35580.2	NAC transcription factor-like 9	I1KHM1_SOYBN	100	0	NAC domain-containing protein	TF-NAC
Glyma.04G239700	-	-	-1.57704	0.0077945	AT5G48940.1	Leucine-rich repeat transmembrane protein kinase family protein	I1JYW5_SOYBN	100	0	Protein kinase domain-containing protein
Glyma.06G153600	-	-	-1.10763	0.0233651	AT2G13650.1	golgi nucleotide sugar transporter 1	I1KBJ5_SOYBN	100	0	TPT domain-containing protein
Glyma.08G044300	-	-	-1.6992	0.0253508	AT5G38260.1	Protein kinase superfamily protein	K7L4Y7_SOYBN	100	0	Protein kinase domain-containing protein
Glyma.07G106600	-	-	-1.73508	0.0266009	AT1G68090.1	annexin 5	C6THM2_SOYBN	100	0	Annexin
[truncated: 4,295 more rows]
