# Supplementary material for: Soybean Hypocotyls Prevent Calonectria ilicicola Invasion by Multi-Layered Defenses
Source: Front Plant Sci. 2022 Jan 24;12:813578. doi: 10.3389/fpls.2021.813578 (PMC8819093; doi:10.3389/fpls.2021.813578)
Supplement: Supplementary file 6 [file Table_3.XLSX]

## Sheet: Table_S3
Table S3. GO terms enriched in DEGs following infection by C. ilicicola.
	GO_acc	term_typea	Term	queryitem	querytotal	bgitem	bgtotal	pvalue	FDRb	entries
Up_stem	GO:0008152	BP	metabolic process	666	1161	14225	29501	5.6e-10	1.3e-07	// Glyma.13G079300 // Glyma.02G028800 // Glyma.06G142000 // Glyma.17G224500 // Glyma.19G185300 // Glyma.18G237900 // Glyma.10G274600 // Glyma.15G163500 // Glyma.18G254300 // Glyma.16G071100 // Glyma.20G001400 // Glyma.18G219200 // Glyma.08G002600 // Glyma.13G248900 // Glyma.14G029100 // Glyma.07G179900 // Glyma.16G008500 // Glyma.17G065100 // Glyma.18G239700 // Glyma.20G140200 // Glyma.10G065000 …
	GO:0051704	BP	multi-organism process	24	1161	150	29501	4.8e-08	5.4e-06	// Glyma.12G103700 // Glyma.06G262300 // Glyma.12G140300 // Glyma.07G188800 // Glyma.08G307300 // Glyma.03G247500 // Glyma.04G139100 // Glyma.08G355000 // Glyma.08G352400 // Glyma.08G060900 // Glyma.03G002700 // Glyma.15G065100 // Glyma.13G303400 // Glyma.13G248900 // Glyma.01G206400 // Glyma.15G064900 // Glyma.19G245500 // Glyma.20G225200 // Glyma.06G262700 // Glyma.12G143200 // Glyma.07G108200 …
	GO:0000003	BP	reproduction	21	1161	138	29501	6.8e-07	2.5e-05	// Glyma.12G103700 // Glyma.08G352400 // Glyma.06G262700 // Glyma.07G108200 // Glyma.06G262300 // Glyma.03G002700 // Glyma.12G140300 // Glyma.07G188800 // Glyma.12G143200 // Glyma.13G303400 // Glyma.08G307300 // Glyma.13G248900 // Glyma.08G307400 // Glyma.15G065100 // Glyma.01G206400 // Glyma.08G352200 // Glyma.15G064900 // Glyma.04G139100 // Glyma.08G355000 // Glyma.03G003000 // Glyma.08G060900
	GO:0009856	BP	pollination	21	1161	135	29501	4.9e-07	2.5e-05	// Glyma.12G103700 // Glyma.08G352400 // Glyma.06G262700 // Glyma.07G108200 // Glyma.06G262300 // Glyma.03G002700 // Glyma.12G140300 // Glyma.07G188800 // Glyma.12G143200 // Glyma.13G303400 // Glyma.08G307300 // Glyma.13G248900 // Glyma.08G307400 // Glyma.15G065100 // Glyma.01G206400 // Glyma.08G352200 // Glyma.15G064900 // Glyma.04G139100 // Glyma.08G355000 // Glyma.03G003000 // Glyma.08G060900
	GO:0022414	BP	reproductive process	21	1161	138	29501	6.8e-07	2.5e-05	// Glyma.12G103700 // Glyma.08G352400 // Glyma.06G262700 // Glyma.07G108200 // Glyma.06G262300 // Glyma.03G002700 // Glyma.12G140300 // Glyma.07G188800 // Glyma.12G143200 // Glyma.13G303400 // Glyma.08G307300 // Glyma.13G248900 // Glyma.08G307400 // Glyma.15G065100 // Glyma.01G206400 // Glyma.08G352200 // Glyma.15G064900 // Glyma.04G139100 // Glyma.08G355000 // Glyma.03G003000 // Glyma.08G060900
	GO:0009875	BP	pollen-pistil interaction	21	1161	135	29501	4.9e-07	2.5e-05	// Glyma.12G103700 // Glyma.08G352400 // Glyma.06G262700 // Glyma.07G108200 // Glyma.06G262300 // Glyma.03G002700 // Glyma.12G140300 // Glyma.07G188800 // Glyma.12G143200 // Glyma.13G303400 // Glyma.08G307300 // Glyma.13G248900 // Glyma.08G307400 // Glyma.15G065100 // Glyma.01G206400 // Glyma.08G352200 // Glyma.15G064900 // Glyma.04G139100 // Glyma.08G355000 // Glyma.03G003000 // Glyma.08G060900
	GO:0032501	BP	multicellular organismal process	21	1161	155	29501	3.6e-06	0.00011	// Glyma.12G103700 // Glyma.08G352400 // Glyma.06G262700 // Glyma.07G108200 // Glyma.06G262300 // Glyma.03G002700 // Glyma.12G140300 // Glyma.07G188800 // Glyma.12G143200 // Glyma.13G303400 // Glyma.08G307300 // Glyma.13G248900 // Glyma.08G307400 // Glyma.15G065100 // Glyma.01G206400 // Glyma.08G352200 // Glyma.15G064900 // Glyma.04G139100 // Glyma.08G355000 // Glyma.03G003000 // Glyma.08G060900
	GO:0009607	BP	response to biotic stimulus	13	1161	64	29501	6e-06	0.00017	// Glyma.17G030000 // Glyma.15G145700 // Glyma.17G030400 // Glyma.15G146600 // Glyma.07G243500 // Glyma.07G155500 // Glyma.09G040400 // Glyma.11G233300 // Glyma.20G225200 // Glyma.19G245500 // Glyma.03G247500 // Glyma.15G145600 // Glyma.07G243900
	GO:0005975	BP	carbohydrate metabolic process	86	1161	1443	29501	0.00017	0.0043	// Glyma.09G126300 // Glyma.08G127200 // Glyma.09G038600 // Glyma.18G229800 // Glyma.02G186800 // Glyma.08G254500 // Glyma.06G108100 // Glyma.13G088300 // Glyma.01G007300 // Glyma.17G065100 // Glyma.06G157200 // Glyma.10G065000 // Glyma.10G257000 // Glyma.13G061500 // Glyma.17G252400 // Glyma.07G220000 // Glyma.11G129300 // Glyma.13G045700 // Glyma.19G106600 // Glyma.15G140300 // Glyma.20G134200 …
	GO:0006464	BP	protein modification process	144	1161	2768	29501	0.00053	0.012	// Glyma.06G262300 // Glyma.08G127200 // Glyma.17G224500 // Glyma.08G307300 // Glyma.03G149100 // Glyma.16G064200 // Glyma.18G185400 // Glyma.18G199100 // Glyma.08G352400 // Glyma.12G148200 // Glyma.18G026800 // Glyma.06G108100 // Glyma.04G244000 // Glyma.18G219200 // Glyma.13G248900 // Glyma.01G004800 // Glyma.16G008500 // Glyma.07G070300 // Glyma.18G239700 // Glyma.19G005700 // Glyma.12G140300 …
	GO:0043412	BP	macromolecule modification	146	1161	2857	29501	0.00097	0.02	// Glyma.06G262300 // Glyma.08G127200 // Glyma.17G224500 // Glyma.08G307300 // Glyma.03G149100 // Glyma.16G064200 // Glyma.18G185400 // Glyma.18G199100 // Glyma.08G352400 // Glyma.12G148200 // Glyma.18G026800 // Glyma.06G108100 // Glyma.04G244000 // Glyma.18G219200 // Glyma.13G248900 // Glyma.01G004800 // Glyma.16G008500 // Glyma.07G070300 // Glyma.18G239700 // Glyma.19G005700 // Glyma.12G140300 …
	GO:0009058	BP	biosynthetic process	212	1161	4392	29501	0.0012	0.022	// Glyma.08G110400 // Glyma.20G129400 // Glyma.11G070400 // Glyma.08G109400 // Glyma.08G127200 // Glyma.06G142000 // Glyma.12G003200 // Glyma.10G187000 // Glyma.18G229800 // Glyma.10G274600 // Glyma.10G172200 // Glyma.05G156100 // Glyma.08G142400 // Glyma.11G226800 // Glyma.06G108100 // Glyma.11G111700 // Glyma.08G109500 // Glyma.08G011300 // Glyma.19G021900 // Glyma.07G064600 // Glyma.08G110700 …
	GO:0044238	BP	primary metabolic process	459	1161	10398	29501	0.0016	0.028	// Glyma.13G079300 // Glyma.02G028800 // Glyma.06G142000 // Glyma.17G224500 // Glyma.18G237900 // Glyma.10G274600 // Glyma.18G254300 // Glyma.16G071100 // Glyma.18G219200 // Glyma.08G002600 // Glyma.13G248900 // Glyma.14G029100 // Glyma.16G008500 // Glyma.17G065100 // Glyma.18G239700 // Glyma.20G140200 // Glyma.10G065000 // Glyma.05G153200 // Glyma.10G186800 // Glyma.14G123900 // Glyma.10G049400 …
	GO:0003824	MF	catalytic activity	632	1161	13905	29501	6.1e-07	5.5e-05	// Glyma.12G049700 // Glyma.13G079300 // Glyma.02G028800 // Glyma.17G224500 // Glyma.18G237900 // Glyma.15G012000 // Glyma.15G163500 // Glyma.16G097200 // Glyma.16G071100 // Glyma.02G140600 // Glyma.20G001400 // Glyma.07G121900 // Glyma.18G219200 // Glyma.08G002600 // Glyma.13G248900 // Glyma.07G179900 // Glyma.16G008500 // Glyma.17G065100 // Glyma.18G254300 // Glyma.18G239700 // Glyma.20G140200 …
	GO:0030246	MF	carbohydrate binding	24	1161	239	29501	7.1e-05	0.0021	// Glyma.07G135400 // Glyma.06G119300 // Glyma.17G224500 // Glyma.19G025100 // Glyma.09G110700 // Glyma.15G023800 // Glyma.02G172200 // Glyma.18G185400 // Glyma.02G183400 // Glyma.04G244000 // Glyma.08G066200 // Glyma.19G025200 // Glyma.02G042500 // Glyma.19G245500 // Glyma.13G035800 // Glyma.09G027500 // Glyma.09G122900 // Glyma.13G035900 // Glyma.07G184000 // Glyma.13G061500 // Glyma.14G158600 …
	GO:0003700	MF	transcription factor activity	75	1161	1173	29501	5.9e-05	0.0021	// Glyma.18G213200 // Glyma.10G007000 // Glyma.17G097900 // Glyma.10G193400 // Glyma.06G142000 // Glyma.17G222300 // Glyma.08G047400 // Glyma.16G164800 // Glyma.10G186800 // Glyma.05G184500 // Glyma.19G164100 // Glyma.01G177400 // Glyma.19G254800 // Glyma.20G070100 // Glyma.10G274600 // Glyma.19G213100 // Glyma.20G203700 // Glyma.16G047600 // Glyma.13G233900 // Glyma.19G137800 // Glyma.08G142400 …
	GO:0000166	MF	nucleotide binding	267	1161	5459	29501	9.8e-05	0.0022	// Glyma.08G150900 // Glyma.20G129400 // Glyma.06G262300 // Glyma.05G125200 // Glyma.17G224500 // Glyma.03G135400 // Glyma.08G307300 // Glyma.03G149100 // Glyma.15G012000 // Glyma.16G136600 // Glyma.19G057500 // Glyma.16G137200 // Glyma.18G185400 // Glyma.10G019000 // Glyma.18G199100 // Glyma.08G352400 // Glyma.09G151400 // Glyma.18G026800 // Glyma.08G254500 // Glyma.11G230600 // Glyma.07G121900 …
	GO:0016301	MF	kinase activity	141	1161	2643	29501	0.00022	0.004	// Glyma.06G262300 // Glyma.17G224500 // Glyma.08G307300 // Glyma.03G149100 // Glyma.16G064200 // Glyma.18G185400 // Glyma.18G199100 // Glyma.08G352400 // Glyma.12G148200 // Glyma.18G026800 // Glyma.04G244000 // Glyma.18G219200 // Glyma.13G248900 // Glyma.01G004800 // Glyma.16G008500 // Glyma.07G070300 // Glyma.18G239700 // Glyma.19G005700 // Glyma.12G140300 // Glyma.02G208500 // Glyma.17G103400 …
	GO:0016740	MF	transferase activity	237	1161	4916	29501	0.0006	0.0078	// Glyma.08G110400 // Glyma.13G268100 // Glyma.06G262300 // Glyma.08G127200 // Glyma.17G224500 // Glyma.11G116800 // Glyma.08G307300 // Glyma.09G115200 // Glyma.03G149100 // Glyma.02G086100 // Glyma.16G064200 // Glyma.18G185400 // Glyma.17G244500 // Glyma.18G199100 // Glyma.08G352400 // Glyma.12G148200 // Glyma.18G026800 // Glyma.06G108100 // Glyma.04G244000 // Glyma.18G219200 // Glyma.08G109500 …
	GO:0030528	MF	transcription regulator activity	76	1161	1292	29501	0.00057	0.0078	// Glyma.18G213200 // Glyma.10G007000 // Glyma.17G097900 // Glyma.10G193400 // Glyma.06G142000 // Glyma.17G222300 // Glyma.08G047400 // Glyma.16G164800 // Glyma.10G186800 // Glyma.05G184500 // Glyma.19G164100 // Glyma.01G177400 // Glyma.19G254800 // Glyma.20G070100 // Glyma.10G274600 // Glyma.19G213100 // Glyma.20G203700 // Glyma.16G047600 // Glyma.13G233900 // Glyma.19G137800 // Glyma.08G142400 …
	GO:0044421	CC	extracellular region part	9	1161	51	29501	0.0004	0.02	// Glyma.02G027800 // Glyma.18G260700 // Glyma.02G028800 // Glyma.02G028700 // Glyma.03G246800 // Glyma.02G028200 // Glyma.02G028100 // Glyma.01G036900 // Glyma.02G143800
	GO:0031012	CC	extracellular matrix	9	1161	51	29501	0.0004	0.02	// Glyma.02G027800 // Glyma.18G260700 // Glyma.02G028800 // Glyma.02G028700 // Glyma.03G246800 // Glyma.02G028200 // Glyma.02G028100 // Glyma.01G036900 // Glyma.02G143800
Down_stem	GO:0008152	BP	metabolic process	594	1073	14225	29501	2.5e-06	0.00053	// Glyma.05G081600 // Glyma.13G056800 // Glyma.02G301200 // Glyma.11G028200 // Glyma.14G175100 // Glyma.06G090900 // Glyma.12G002400 // Glyma.19G221700 // Glyma.19G140600 // Glyma.06G291300 // Glyma.14G094700 // Glyma.06G042600 // Glyma.13G322600 // Glyma.05G195200 // Glyma.18G057800 // Glyma.05G040100 // Glyma.13G159000 // Glyma.13G321700 // Glyma.09G279100 // Glyma.20G153700 // Glyma.01G179600 …
	GO:0003824	MF	catalytic activity	580	1073	13905	29501	4.8e-06	0.00037	// Glyma.05G081600 // Glyma.13G056800 // Glyma.02G301200 // Glyma.14G175100 // Glyma.16G043300 // Glyma.12G002400 // Glyma.19G140600 // Glyma.06G291300 // Glyma.03G244400 // Glyma.06G286200 // Glyma.06G042600 // Glyma.13G322600 // Glyma.18G057800 // Glyma.05G040100 // Glyma.18G272300 // Glyma.13G321700 // Glyma.09G279100 // Glyma.01G179600 // Glyma.09G239600 // Glyma.15G128800 // Glyma.11G122700 …
	GO:0003700	MF	transcription factor activity	69	1073	1173	29501	0.00013	0.0048	// Glyma.05G062100 // Glyma.02G285900 // Glyma.05G200100 // Glyma.06G058400 // Glyma.01G216000 // Glyma.17G143900 // Glyma.13G117600 // Glyma.02G007500 // Glyma.07G161100 // Glyma.08G295800 // Glyma.19G221700 // Glyma.16G031900 // Glyma.07G017300 // Glyma.04G029200 // Glyma.14G167000 // Glyma.08G018300 // Glyma.07G212400 // Glyma.09G080000 // Glyma.11G027100 // Glyma.17G042300 // Glyma.06G125700 …
	GO:0030528	MF	transcription regulator activity	69	1073	1292	29501	0.0015	0.038	// Glyma.05G062100 // Glyma.02G285900 // Glyma.05G200100 // Glyma.06G058400 // Glyma.01G216000 // Glyma.17G143900 // Glyma.13G117600 // Glyma.02G007500 // Glyma.07G161100 // Glyma.08G295800 // Glyma.19G221700 // Glyma.16G031900 // Glyma.07G017300 // Glyma.04G029200 // Glyma.14G167000 // Glyma.08G018300 // Glyma.07G212400 // Glyma.09G080000 // Glyma.11G027100 // Glyma.17G042300 // Glyma.06G125700 …
	GO:0003682	MF	chromatin binding	37	1073	605	29501	0.0024	0.046	// Glyma.06G193600 // Glyma.12G199200 // Glyma.09G038900 // Glyma.09G235300 // Glyma.19G257400 // Glyma.15G025500 // Glyma.15G066800 // Glyma.01G211500 // Glyma.07G216000 // Glyma.05G158900 // Glyma.13G247200 // Glyma.11G030200 // Glyma.06G178600 // Glyma.08G059900 // Glyma.20G184100 // Glyma.19G146600 // Glyma.12G117700 // Glyma.06G289300 // Glyma.06G300100 // Glyma.17G121000 // Glyma.15G034500 …
	GO:0016020	CC	membrane	177	1073	3518	29501	9.3e-06	0.0004	// Glyma.01G208200 // Glyma.15G107900 // Glyma.02G301200 // Glyma.10G063100 // Glyma.03G162800 // Glyma.14G090400 // Glyma.16G080100 // Glyma.13G043500 // Glyma.13G238600 // Glyma.11G088600 // Glyma.02G032600 // Glyma.15G019200 // Glyma.06G307000 // Glyma.10G044800 // Glyma.04G238100 // Glyma.02G145100 // Glyma.11G228000 // Glyma.17G247400 // Glyma.06G077600 // Glyma.05G162600 // Glyma.05G032000 …
	GO:0009579	CC	thylakoid	17	1073	126	29501	1.2e-05	0.0004	// Glyma.13G302100 // Glyma.01G050900 // Glyma.09G087700 // Glyma.13G129500 // Glyma.07G112000 // Glyma.10G040600 // Glyma.07G019700 // Glyma.08G204800 // Glyma.12G199400 // Glyma.18G114900 // Glyma.08G304200 // Glyma.19G161400 // Glyma.13G357300 // Glyma.06G150300 // Glyma.06G035900 // Glyma.04G215800 // Glyma.12G200200
Up_root	GO:0008152	BP	metabolic process	473	792	14225	29501	9.6e-11	1.9e-08	// Glyma.11G046200 // Glyma.18G201900 // Glyma.02G119600 // Glyma.05G234200 // Glyma.04G217400 // Glyma.15G114300 // Glyma.09G279800 // Glyma.05G026100 // Glyma.20G001400 // Glyma.06G080200 // Glyma.04G212300 // Glyma.03G078600 // Glyma.06G242100 // Glyma.09G284700 // Glyma.06G048500 // Glyma.13G122700 // Glyma.09G263500 // Glyma.15G187400 // Glyma.02G156000 // Glyma.07G150200 // Glyma.11G238300 …
	GO:0006629	BP	lipid metabolic process	60	792	1024	29501	4.8e-08	4.7e-06	// Glyma.08G109200 // Glyma.11G070400 // Glyma.06G022800 // Glyma.05G026100 // Glyma.08G109300 // Glyma.04G012300 // Glyma.12G180200 // Glyma.14G214100 // Glyma.09G205700 // Glyma.06G168100 // Glyma.04G197400 // Glyma.15G264200 // Glyma.17G243900 // Glyma.16G144900 // Glyma.19G105100 // Glyma.14G074300 // Glyma.18G220600 // Glyma.10G070500 // Glyma.01G017100 // Glyma.11G070200 // Glyma.03G159000 …
	GO:0006950	BP	response to stress	55	792	1030	29501	2.7e-06	0.00018	// Glyma.20G205800 // Glyma.03G038600 // Glyma.05G041100 // Glyma.06G221700 // Glyma.20G171900 // Glyma.15G146600 // Glyma.07G243500 // Glyma.03G038700 // Glyma.03G038100 // Glyma.10G219800 // Glyma.17G052900 // Glyma.06G114400 // Glyma.11G058100 // Glyma.16G132800 // Glyma.17G053000 // Glyma.02G127300 // Glyma.03G038300 // Glyma.02G008900 // Glyma.16G055900 // Glyma.03G215000 // Glyma.08G019400 …
	GO:0050896	BP	response to stimulus	61	792	1227	29501	6.5e-06	0.00032	// Glyma.20G205800 // Glyma.03G038600 // Glyma.05G041100 // Glyma.16G198700 // Glyma.05G049700 // Glyma.20G171900 // Glyma.15G146600 // Glyma.07G243500 // Glyma.03G038700 // Glyma.03G038100 // Glyma.10G219800 // Glyma.17G052900 // Glyma.06G114400 // Glyma.11G058100 // Glyma.16G132800 // Glyma.17G053000 // Glyma.02G127300 // Glyma.06G221700 // Glyma.04G097900 // Glyma.02G008900 // Glyma.16G055900 …
	GO:0051704	BP	multi-organism process	12	792	150	29501	0.0012	0.047	// Glyma.19G245400 // Glyma.03G002700 // Glyma.06G262700 // Glyma.07G188800 // Glyma.13G303400 // Glyma.12G104100 // Glyma.01G206400 // Glyma.06G262000 // Glyma.20G225200 // Glyma.15G064900 // Glyma.11G152200 // Glyma.12G144100
	GO:0003824	MF	catalytic activity	477	792	13905	29501	2e-13	1.6e-11	// Glyma.18G201900 // Glyma.02G140600 // Glyma.02G119600 // Glyma.15G012000 // Glyma.15G114300 // Glyma.09G279800 // Glyma.01G239600 // Glyma.05G026100 // Glyma.20G001400 // Glyma.04G212300 // Glyma.07G078800 // Glyma.03G078600 // Glyma.18G223400 // Glyma.01G139600 // Glyma.06G242100 // Glyma.09G284700 // Glyma.20G241500 // Glyma.09G008800 // Glyma.15G187400 // Glyma.02G156000 // Glyma.07G150200 …
Down_root	GO:0015979	BP	photosynthesis	36	1537	143	29501	5.5e-13	1.2e-10	// Glyma.19G161400 // Glyma.10G042100 // Glyma.18G241700 // Glyma.15G016300 // Glyma.03G123100 // Glyma.07G112000 // Glyma.10G042000 // Glyma.10G249000 // Glyma.02G282500 // Glyma.01G180800 // Glyma.06G055500 // Glyma.04G055300 // Glyma.11G061300 // Glyma.20G144700 // Glyma.15G253700 // Glyma.09G250800 // Glyma.03G159100 // Glyma.10G032200 // Glyma.09G087700 // Glyma.05G172300 // Glyma.07G019700 …
	GO:0050794	BP	regulation of cellular process	233	1537	2860	29501	3.4e-11	3.8e-09	// Glyma.01G231000 // Glyma.07G017300 // Glyma.12G188800 // Glyma.06G142000 // Glyma.09G056400 // Glyma.05G218400 // Glyma.07G193000 // Glyma.13G088400 // Glyma.16G137200 // Glyma.15G058000 // Glyma.07G052100 // Glyma.07G048100 // Glyma.19G199500 // Glyma.10G214200 // Glyma.13G243000 // Glyma.15G159200 // Glyma.14G222500 // Glyma.01G180800 // Glyma.19G021900 // Glyma.15G180000 // Glyma.19G181900 …
	GO:0019222	BP	regulation of metabolic process	175	1537	1996	29501	8.6e-11	4.1e-09	// Glyma.01G231000 // Glyma.07G017300 // Glyma.12G188800 // Glyma.06G142000 // Glyma.19G221700 // Glyma.15G058000 // Glyma.07G052100 // Glyma.07G048100 // Glyma.19G199500 // Glyma.10G214200 // Glyma.15G204600 // Glyma.12G162700 // Glyma.15G159200 // Glyma.01G180800 // Glyma.19G021900 // Glyma.15G180000 // Glyma.19G181900 // Glyma.03G197900 // Glyma.14G146100 // Glyma.16G125100 // Glyma.06G041800 …
	GO:0050789	BP	regulation of biological process	234	1537	2908	29501	9.2e-11	4.1e-09	// Glyma.01G231000 // Glyma.07G017300 // Glyma.12G188800 // Glyma.06G142000 // Glyma.09G056400 // Glyma.05G218400 // Glyma.07G193000 // Glyma.13G088400 // Glyma.16G137200 // Glyma.15G058000 // Glyma.07G052100 // Glyma.07G048100 // Glyma.19G199500 // Glyma.10G214200 // Glyma.15G204600 // Glyma.13G243000 // Glyma.15G159200 // Glyma.14G222500 // Glyma.01G180800 // Glyma.19G021900 // Glyma.15G180000 …
	GO:0010468	BP	regulation of gene expression	171	1537	1933	29501	7.7e-11	4.1e-09	// Glyma.01G231000 // Glyma.07G017300 // Glyma.12G188800 // Glyma.06G142000 // Glyma.19G221700 // Glyma.15G058000 // Glyma.07G052100 // Glyma.07G048100 // Glyma.19G199500 // Glyma.10G214200 // Glyma.15G204600 // Glyma.12G162700 // Glyma.15G159200 // Glyma.19G021900 // Glyma.15G180000 // Glyma.19G181900 // Glyma.03G197900 // Glyma.14G146100 // Glyma.16G125100 // Glyma.06G041800 // Glyma.06G190200 …
	GO:0060255	BP	regulation of macromolecule metabolic process	171	1537	1946	29501	1.2e-10	4.6e-09	// Glyma.01G231000 // Glyma.07G017300 // Glyma.12G188800 // Glyma.06G142000 // Glyma.19G221700 // Glyma.15G058000 // Glyma.07G052100 // Glyma.07G048100 // Glyma.19G199500 // Glyma.10G214200 // Glyma.15G204600 // Glyma.12G162700 // Glyma.15G159200 // Glyma.19G021900 // Glyma.15G180000 // Glyma.19G181900 // Glyma.03G197900 // Glyma.14G146100 // Glyma.16G125100 // Glyma.06G041800 // Glyma.06G190200 …
	GO:0006350	BP	transcription	174	1537	2109	29501	6.6e-09	2.1e-07	// Glyma.01G231000 // Glyma.07G017300 // Glyma.12G188800 // Glyma.06G142000 // Glyma.06G090900 // Glyma.19G221700 // Glyma.15G058000 // Glyma.07G052100 // Glyma.07G048100 // Glyma.19G199500 // Glyma.05G195200 // Glyma.12G162700 // Glyma.15G159200 // Glyma.19G021900 // Glyma.15G180000 // Glyma.19G181900 // Glyma.03G197900 // Glyma.14G146100 // Glyma.16G125100 // Glyma.06G041800 // Glyma.06G190200 …
	GO:0065007	BP	biological regulation	245	1537	3380	29501	1.9e-07	5.4e-06	// Glyma.01G231000 // Glyma.07G017300 // Glyma.12G188800 // Glyma.06G142000 // Glyma.09G056400 // Glyma.07G044400 // Glyma.05G218400 // Glyma.07G193000 // Glyma.09G225400 // Glyma.13G088400 // Glyma.16G137200 // Glyma.15G058000 // Glyma.07G052100 // Glyma.07G048100 // Glyma.19G199500 // Glyma.10G214200 // Glyma.15G204600 // Glyma.13G243000 // Glyma.15G159200 // Glyma.14G222500 // Glyma.01G180800 …
	GO:0008152	BP	metabolic process	825	1537	14225	29501	1.7e-05	0.00042	// Glyma.01G231000 // Glyma.04G165600 // Glyma.06G142000 // Glyma.20G192200 // Glyma.14G175100 // Glyma.09G066700 // Glyma.06G090900 // Glyma.12G002400 // Glyma.19G221700 // Glyma.11G170300 // Glyma.06G316700 // Glyma.18G280300 // Glyma.05G002700 // Glyma.11G085400 // Glyma.05G141300 // Glyma.05G195200 // Glyma.08G355200 // Glyma.12G233100 // Glyma.08G173400 // Glyma.03G164200 // Glyma.11G077600 …
	GO:0003700	MF	transcription factor activity	125	1537	1173	29501	7.7e-13	7.7e-11	// Glyma.01G231000 // Glyma.07G017300 // Glyma.12G188800 // Glyma.06G142000 // Glyma.19G221700 // Glyma.15G058000 // Glyma.07G052100 // Glyma.19G199500 // Glyma.12G162700 // Glyma.15G159200 // Glyma.15G180000 // Glyma.14G146100 // Glyma.06G041800 // Glyma.06G190200 // Glyma.11G252300 // Glyma.02G010900 // Glyma.04G052000 // Glyma.17G104800 // Glyma.03G112100 // Glyma.11G236300 // Glyma.17G010200 …
	GO:0030528	MF	transcription regulator activity	126	1537	1292	29501	1.3e-10	6.7e-09	// Glyma.01G231000 // Glyma.07G017300 // Glyma.12G188800 // Glyma.06G142000 // Glyma.19G221700 // Glyma.15G058000 // Glyma.07G052100 // Glyma.19G199500 // Glyma.12G162700 // Glyma.15G159200 // Glyma.15G180000 // Glyma.14G146100 // Glyma.16G125100 // Glyma.06G041800 // Glyma.06G190200 // Glyma.11G252300 // Glyma.02G010900 // Glyma.04G052000 // Glyma.17G104800 // Glyma.03G112100 // Glyma.11G236300 …
	GO:0003677	MF	DNA binding	181	1537	2611	29501	9.8e-05	0.0033	// Glyma.01G231000 // Glyma.07G017300 // Glyma.06G205800 // Glyma.12G188800 // Glyma.06G142000 // Glyma.06G090900 // Glyma.19G221700 // Glyma.15G058000 // Glyma.07G052100 // Glyma.07G048100 // Glyma.17G005800 // Glyma.19G199500 // Glyma.05G195200 // Glyma.12G162700 // Glyma.15G159200 // Glyma.07G021000 // Glyma.15G180000 // Glyma.19G181900 // Glyma.03G197900 // Glyma.14G146100 // Glyma.06G041800 …
	GO:0009579	CC	thylakoid	38	1537	126	29501	9.9e-16	7.6e-14	// Glyma.15G253700 // Glyma.19G161400 // Glyma.10G042100 // Glyma.18G241700 // Glyma.15G016300 // Glyma.03G123100 // Glyma.07G112000 // Glyma.10G042000 // Glyma.10G249000 // Glyma.12G199400 // Glyma.02G282500 // Glyma.01G180800 // Glyma.06G055500 // Glyma.04G055300 // Glyma.11G061300 // Glyma.20G144700 // Glyma.06G035900 // Glyma.09G250800 // Glyma.03G159100 // Glyma.10G032200 // Glyma.09G087700 …
	GO:0005576	CC	extracellular region	20	1537	145	29501	0.0002	0.0078	// Glyma.18G003200 // Glyma.13G095100 // Glyma.17G065000 // Glyma.05G163900 // Glyma.17G065400 // Glyma.17G065300 // Glyma.13G095200 // Glyma.02G245700 // Glyma.14G215800 // Glyma.17G065200 // Glyma.13G094900 // Glyma.09G062600 // Glyma.08G121200 // Glyma.08G107300 // Glyma.13G095000 // Glyma.18G260700 // Glyma.01G208800 // Glyma.11G193600 // Glyma.13G095300 // Glyma.11G253900
	GO:0030312	CC	external encapsulating structure	22	1537	195	29501	0.0012	0.023	// Glyma.05G163900 // Glyma.17G065400 // Glyma.06G314200 // Glyma.09G062600 // Glyma.17G065300 // Glyma.17G065200 // Glyma.13G094900 // Glyma.03G215800 // Glyma.11G253900 // Glyma.18G003200 // Glyma.17G065000 // Glyma.17G044500 // Glyma.13G095000 // Glyma.19G212600 // Glyma.11G193600 // Glyma.13G095100 // Glyma.13G095200 // Glyma.08G121200 // Glyma.13G095300 // Glyma.19G212300 // Glyma.08G107300 …
	GO:0005618	CC	cell wall	22	1537	195	29501	0.0012	0.023	// Glyma.05G163900 // Glyma.17G065400 // Glyma.06G314200 // Glyma.09G062600 // Glyma.17G065300 // Glyma.17G065200 // Glyma.13G094900 // Glyma.03G215800 // Glyma.11G253900 // Glyma.18G003200 // Glyma.17G065000 // Glyma.17G044500 // Glyma.13G095000 // Glyma.19G212600 // Glyma.11G193600 // Glyma.13G095100 // Glyma.13G095200 // Glyma.08G121200 // Glyma.13G095300 // Glyma.19G212300 // Glyma.08G107300 …
a BP: biological process, MF: molecular function, CC: cellular component
b FDR: false discovery rate
