# Supplementary material for: Soybean Hypocotyls Prevent Calonectria ilicicola Invasion by Multi-Layered Defenses
Source: Front Plant Sci. 2022 Jan 24;12:813578. doi: 10.3389/fpls.2021.813578 (PMC8819093; doi:10.3389/fpls.2021.813578)
Supplement: Supplementary file 7 [file Table_4.XLSX]

## Sheet: Table_S4
Table S4. Upregulated DEGs in stems categorized into "multi-organism process", "reproduction", "pollination", "reproductive process", "pollen-pistil interaction", and "multicellular organismal process".
	stem		root		annotation from Phytozome V13c		blastp-hit-uniprot_db
Glyma_ID	logFC-stema	FDR-stemb	logFC-roota	FDR-rootb	Best-hit-Arabi	Arabi-defline	uniprot_id	%match	E-value	Protein name
Glyma.13G248900	2.84859	0.00604913	-	-	AT4G21380.1	receptor kinase 3	I1M2E9_SOYBN	100	0	Receptor-like serine/threonine-protein kinase (EC 2.7.11.1)
Glyma.01G206400	2.54863	0.00841583	1.51231	0.0381854	AT5G60900.1	receptor-like protein kinase 1	I1J9S9_SOYBN	100	0	Receptor-like serine/threonine-protein kinase (EC 2.7.11.1)
Glyma.04G139100	2.42323	0.017136	-	-	AT4G27300.1	S-locus lectin protein kinase family protein	A0A0R0KD14_SOYBN	100	0	Receptor-like serine/threonine-protein kinase (EC 2.7.11.1)
Glyma.03G002700	2.33099	0.00867995	5.73589	0.0037596	AT5G35370.1	S-locus lectin protein kinase family protein	K7KBW2_SOYBN	100	0	Receptor-like serine/threonine-protein kinase (EC 2.7.11.1)
Glyma.03G003000	2.25733	0.008322	-1.05157	0.0473992	AT2G19130.1	S-locus lectin protein kinase family protein	I1JK11_SOYBN	100	0	Receptor-like serine/threonine-protein kinase (EC 2.7.11.1)
Glyma.07G108200	2.18321	0.00603241	-	-	AT2G19130.1	S-locus lectin protein kinase family protein	A0A0R0J260_SOYBN	100	0	Receptor-like serine/threonine-protein kinase (EC 2.7.11.1)
Glyma.06G262700	2.12233	0.00579558	1.27753	0.0249888	AT4G21380.1	receptor kinase 3	I1KEC5_SOYBN	100	0	Receptor-like serine/threonine-protein kinase (EC 2.7.11.1)
Glyma.08G060900	2.01129	0.0170598	-	-	AT1G11340.1	S-locus lectin protein kinase family protein	A0A0R0IPR8_SOYBN	100	0	Uncharacterized protein
Glyma.08G307300	1.87419	0.00578743	-	-	AT5G60900.1	receptor-like protein kinase 1	A0A0R0IUS2_SOYBN	100	0	Receptor-like serine/threonine-protein kinase (EC 2.7.11.1)
Glyma.08G307400	1.85769	0.00536887	-	-	AT5G60900.1	receptor-like protein kinase 1	I1KXZ5_SOYBN	100	0	Receptor-like serine/threonine-protein kinase (EC 2.7.11.1)
Glyma.07G188800	1.5005	0.00898033	1.2538	0.0409831	AT4G21390.1	S-locus lectin protein kinase family protein	K7L2L4_SOYBN	100	0	Receptor-like serine/threonine-protein kinase (EC 2.7.11.1)
Glyma.08G352400	1.33283	0.0118502	-	-	AT1G11330.1	S-locus lectin protein kinase family protein	A0A0R0J2W5_SOYBN	100	0	Uncharacterized protein (Fragment)
Glyma.13G303400	1.27727	0.0113659	1.17452	0.0180953	AT2G19130.1	S-locus lectin protein kinase family protein	A0A0R0H4D6_SOYBN	100	0	Receptor-like serine/threonine-protein kinase (EC 2.7.11.1)
Glyma.15G064900	1.17003	0.0148445	1.24246	0.0164086	AT4G27290.1	S-locus lectin protein kinase family protein	A0A0R0FXR9_SOYBN	100	0	Receptor-like serine/threonine-protein kinase (EC 2.7.11.1)
Glyma.15G065100	1.13827	0.00901565	-	-	AT4G21380.1	receptor kinase 3	A0A0R0G5X7_SOYBN	100	0	Receptor-like serine/threonine-protein kinase (EC 2.7.11.1)
Glyma.06G262300	1.11912	0.00983601	-	-	AT4G27300.1	S-locus lectin protein kinase family protein	K7KXI4_SOYBN	100	0	Receptor-like serine/threonine-protein kinase (EC 2.7.11.1)
Glyma.08G355000	1.10881	0.0122382	-1.13182	0.0242498	AT2G19130.1	S-locus lectin protein kinase family protein	K7LAS7_SOYBN	100	0	Receptor-like serine/threonine-protein kinase (EC 2.7.11.1)
Glyma.12G103700	1.09639	0.00750211	-	-	AT4G03230.1	S-locus lectin protein kinase family protein	K7LU18_SOYBN	100	0	Uncharacterized protein
Glyma.12G140300	1.08947	0.0268595	-	-	AT4G21380.1	receptor kinase 3	I1LSR6_SOYBN	100	0	Receptor-like serine/threonine-protein kinase (EC 2.7.11.1)
Glyma.12G143200	1.07543	0.0288264	-1.56818	0.00942701	AT4G27290.1	S-locus lectin protein kinase family protein	K7LUW1_SOYBN	100	0	Receptor-like serine/threonine-protein kinase (EC 2.7.11.1)
Glyma.08G352200	1.03539	0.0171126			AT1G11330.1	S-locus lectin protein kinase family protein	I1KZ76_SOYBN	100	0	Receptor-like serine/threonine-protein kinase (EC 2.7.11.1)
a logFC: log2 fold-change
b FDR: false discovery rate
c : Annotation from Phytozome V13 (https://phytozome-next.jgi.doe.gov/info/Gmax_Wm82_a2_v1)
