# Supplementary material for: Soybean Hypocotyls Prevent Calonectria ilicicola Invasion by Multi-Layered Defenses
Source: Front Plant Sci. 2022 Jan 24;12:813578. doi: 10.3389/fpls.2021.813578 (PMC8819093; doi:10.3389/fpls.2021.813578)
Supplement: Supplementary file 8 [file Table_5.XLSX]

## Sheet: Table_S5
Table S5. Upregulated DEGs in stems categorized into "protein modification process", "macromolecule modification", and "kinase activity".
	stem		root		annotation from Phytozome V13c		blastp-hit-uniprot_db
Glyma_ID	logFC-stema	FDR-stemb	logFC-roota	FDR-rootb	Best-hit-Arabi	Arabi-defline	uniprot_id	%match	E-value	Protein name
Glyma.20G139000	4.20142	0.00603241	-	-	AT4G38830.1	cysteine-rich RLK (RECEPTOR-like protein kinase) 26	K7N3D0_SOYBN	100	0	Uncharacterized protein
Glyma.18G237900	3.95202	0.00683433	-	-	AT4G21410.1	cysteine-rich RLK (RECEPTOR-like protein kinase) 29	I1N3U9_SOYBN	100	0	Uncharacterized protein
Glyma.18G254000	3.39302	0.00578743	-	-	AT4G08850.1	Leucine-rich repeat receptor-like protein kinase family protein	I1N490_SOYBN	100	0	Protein kinase domain-containing protein
Glyma.17G224500	3.37101	0.00668311	-	-	AT5G10530.1	Concanavalin A-like lectin protein kinase family protein	A0A0R0FH08_SOYBN	100	0	Protein kinase domain-containing protein
Glyma.10G253800	3.3525	0.0092881	5.91905	0.00372556	AT4G21410.1	cysteine-rich RLK (RECEPTOR-like protein kinase) 29	A0A0R0HYT9_SOYBN	100	0	Uncharacterized protein
Glyma.13G032000	3.2785	0.00607609	2.64176	0.0179092	AT1G11050.1	Protein kinase superfamily protein	I1LXF9_SOYBN	100	0	Protein kinase domain-containing protein
Glyma.03G149100	2.99664	0.00604913	-	-	AT2G48010.1	receptor-like kinase in in flowers 3	K7KF51_SOYBN	100	0	Protein kinase domain-containing protein
Glyma.09G110700	2.9586	0.0064323	-	-	AT5G06740.1	Concanavalin A-like lectin protein kinase family protein	K7LD59_SOYBN	100	0	Protein kinase domain-containing protein
Glyma.14G158600	2.87222	0.0116666	4.5508	0.00467468	AT1G21240.1	wall associated kinase 3	K7M740_SOYBN	100	0	Uncharacterized protein
Glyma.01G186900	2.85537	0.00821031	-	-	AT4G36950.1	mitogen-activated protein kinase kinase kinase 21	I1J976_SOYBN	100	0	Protein kinase domain-containing protein
Glyma.13G248900	2.84859	0.00604913	-	-	AT4G21380.1	receptor kinase 3	I1M2E9_SOYBN	100	0	Receptor-like serine/threonine-protein kinase (EC 2.7.11.1)
Glyma.13G035900	2.55124	0.00536887	-	-	AT1G21230.1	wall associated kinase 5	K7LY31_SOYBN	100	0	Uncharacterized protein
Glyma.01G206400	2.54863	0.00841583	1.51231	0.0381854	AT5G60900.1	receptor-like protein kinase 1	I1J9S9_SOYBN	100	0	Receptor-like serine/threonine-protein kinase (EC 2.7.11.1)
Glyma.01G043100	2.51859	0.0208227	-	-	AT4G36950.1	mitogen-activated protein kinase kinase kinase 21	I1J5L5_SOYBN	100	0	Protein kinase domain-containing protein
Glyma.02G183300	2.48694	0.0176971	-	-	AT5G38280.1	PR5-like receptor kinase	A0A0R0KYI6_SOYBN	100	0	Protein kinase domain-containing protein
Glyma.04G139100	2.42323	0.017136	-	-	AT4G27300.1	S-locus lectin protein kinase family protein	A0A0R0KD14_SOYBN	100	0	Receptor-like serine/threonine-protein kinase (EC 2.7.11.1)
Glyma.08G249400	2.36565	0.014144	-	-	AT5G39000.1	Malectin/receptor-like protein kinase family protein	A0A0R0IXG3_SOYBN	100	0	Protein kinase domain-containing protein
Glyma.04G230500	2.33712	0.00536887	-	-	AT3G47570.1	Leucine-rich repeat protein kinase family protein	I1JYK3_SOYBN	100	0	Protein kinase domain-containing protein
Glyma.03G002700	2.33099	0.00867995	5.73589	0.0037596	AT5G35370.1	S-locus lectin protein kinase family protein	K7KBW2_SOYBN	100	0	Receptor-like serine/threonine-protein kinase (EC 2.7.11.1)
Glyma.18G199100	2.29555	0.0490498	-	-	AT4G08850.1	Leucine-rich repeat receptor-like protein kinase family protein	K7MTG5_SOYBN	100	3.02e-123	Protein kinase domain-containing protein
Glyma.13G268100	2.26197	0.0149716	-	-	AT3G47570.1	Leucine-rich repeat protein kinase family protein	K7M260_SOYBN	100	0	Protein kinase domain-containing protein
Glyma.01G013500	2.26116	0.0428704	-	-	AT4G21410.1	cysteine-rich RLK (RECEPTOR-like protein kinase) 29	K7K178_SOYBN	100	0	Uncharacterized protein
Glyma.03G003000	2.25733	0.008322	-1.05157	0.0473992	AT2G19130.1	S-locus lectin protein kinase family protein	I1JK11_SOYBN	100	0	Receptor-like serine/threonine-protein kinase (EC 2.7.11.1)
Glyma.04G230300	2.2527	0.0155642	-	-	AT3G47110.1	Leucine-rich repeat protein kinase family protein	K7KLU1_SOYBN	100	0	Protein kinase domain-containing protein
Glyma.13G265700	2.22376	0.00636591	-	-	AT3G14840.2	Leucine-rich repeat transmembrane protein kinase	A0A0R0H322_SOYBN	100	0	Protein kinase domain-containing protein (Fragment)
Glyma.18G239600	2.20717	0.00677868	-	-	AT1G16130.1	wall associated kinase-like 2	K7MUF0_SOYBN	100	0	Protein kinase domain-containing protein
Glyma.04G244000	2.20588	0.0411089	-	-	AT1G21270.1	wall-associated kinase 2	K7KM50_SOYBN	100	0	Uncharacterized protein
Glyma.19G152300	2.18575	0.00604913	-	-	AT2G48010.1	receptor-like kinase in in flowers 3	I1N9D6_SOYBN	100	0	Protein kinase domain-containing protein
Glyma.07G108200	2.18321	0.00603241	-	-	AT2G19130.1	S-locus lectin protein kinase family protein	A0A0R0J260_SOYBN	100	0	Receptor-like serine/threonine-protein kinase (EC 2.7.11.1)
Glyma.06G262700	2.12233	0.00579558	1.27753	0.0249888	AT4G21380.1	receptor kinase 3	I1KEC5_SOYBN	100	0	Receptor-like serine/threonine-protein kinase (EC 2.7.11.1)
Glyma.18G254700	2.07333	0.0289173	-	-	AT4G08850.1	Leucine-rich repeat receptor-like protein kinase family protein	A0A0R0FDQ3_SOYBN	100	0	Protein kinase domain-containing protein
Glyma.13G035800	2.026	0.00755595	-	-	AT1G21240.1	wall associated kinase 3	K7LY32_SOYBN	100	0	Uncharacterized protein
Glyma.08G345500	2.02573	0.00938195	3.48987	0.0160834	AT3G25250.1	AGC (cAMP-dependent, cGMP-dependent and protein kinase C) kinase family protein	I1KZ05_SOYBN	100	0	Uncharacterized protein
Glyma.07G070300	2.01453	0.0307225	-	-	AT2G45910.1	U-box domain-containing protein kinase family protein	A0A0R0J4K3_SOYBN	100	0	E3 ubiquitin ligase (RING-type E3 ubiquitin transferase) (Serine/threonine-protein kinase)
Glyma.05G024000	1.97869	0.00898033	-	-	AT1G74360.1	Leucine-rich repeat protein kinase family protein	A0A0R0JWA0_SOYBN	100	0	Protein kinase domain-containing protein
Glyma.07G039700	1.96217	0.00704477	2.37576	0.0215962	AT2G05940.1	Protein kinase superfamily protein	I1KHC5_SOYBN	100	0	Protein kinase domain-containing protein
Glyma.08G307300	1.87419	0.00578743	-	-	AT5G60900.1	receptor-like protein kinase 1	A0A0R0IUS2_SOYBN	100	0	Receptor-like serine/threonine-protein kinase (EC 2.7.11.1)
Glyma.08G307400	1.85769	0.00536887	-	-	AT5G60900.1	receptor-like protein kinase 1	I1KXZ5_SOYBN	100	0	Receptor-like serine/threonine-protein kinase (EC 2.7.11.1)
Glyma.05G159200	1.85676	0.00536887	-	-	AT5G45800.1	Leucine-rich repeat protein kinase family protein	I1K404_SOYBN	100	0	Protein kinase domain-containing protein
Glyma.02G172200	1.85499	0.00582052	1.85142	0.0351505	AT5G06740.1	Concanavalin A-like lectin protein kinase family protein	K7K921_SOYBN	100	0	Protein kinase domain-containing protein
Glyma.07G137000	1.83161	0.0276221	-	-	AT5G02070.1	Protein kinase family protein	I1KK34_SOYBN	100	0	Protein kinase domain-containing protein
Glyma.07G095100	1.80542	0.0070925	-	-	AT1G70250.1	receptor serine/threonine kinase, putative	K7L0M7_SOYBN	100	0	Protein kinase domain-containing protein
Glyma.15G252700	1.80153	0.010987	-	-	AT1G53700.1	WAG 1	I1MJ40_SOYBN	100	0	Protein kinase domain-containing protein
Glyma.10G023300	1.77086	0.00760187	1.99631	0.0371025	AT5G35960.1	Protein kinase family protein	I1L803_SOYBN	100	0	Protein kinase domain-containing protein
Glyma.18G254300	1.75419	0.0232691	-	-	AT4G08850.1	Leucine-rich repeat receptor-like protein kinase family protein	K7MUP7_SOYBN	100	0	Protein kinase domain-containing protein
Glyma.18G185400	1.74614	0.00578743	-1.64624	0.011762	AT2G37710.1	receptor lectin kinase	I1N2K7_SOYBN	100	0	Protein kinase domain-containing protein
Glyma.20G137700	1.74259	0.00916042	-	-	AT4G21410.1	cysteine-rich RLK (RECEPTOR-like protein kinase) 29	I1NG62_SOYBN	100	0	Uncharacterized protein
Glyma.11G218900	1.7411	0.00982935	-	-	AT2G28930.1	protein kinase 1B	A0A368UHM0_SOYBN	100	0	Protein kinase domain-containing protein
Glyma.09G182200	1.73446	0.00604913	-	-	AT1G67000.1	Protein kinase superfamily protein	K7LEN5_SOYBN	100	0	Protein kinase domain-containing protein
Glyma.13G358900	1.72122	0.00677868	-	-	AT3G16030.1	lectin protein kinase family protein	K7M3U3_SOYBN	100	0	Protein kinase domain-containing protein
Glyma.03G008800	1.71971	0.00668311	-1.45668	0.0306537	AT2G45910.1	U-box domain-containing protein kinase family protein	K7KC17_SOYBN	100	0	E3 ubiquitin ligase (RING-type E3 ubiquitin transferase) (Serine/threonine-protein kinase)
Glyma.19G005700	1.69279	0.0103194	-	-	AT5G40380.1	cysteine-rich RLK (RECEPTOR-like protein kinase) 42	K7MVP1_SOYBN	100	0	Uncharacterized protein
Glyma.09G055700	1.67915	0.0361527	-	-	AT5G24080.1	Protein kinase superfamily protein	A0A0R0I498_SOYBN	100	0	Protein kinase domain-containing protein
Glyma.13G188900	1.67374	0.0118196	-	-	AT4G05200.1	cysteine-rich RLK (RECEPTOR-like protein kinase) 25	K7M0J7_SOYBN	100	0	Uncharacterized protein
Glyma.18G219700	1.65209	0.0271768	-	-	AT4G23310.1	cysteine-rich RLK (RECEPTOR-like protein kinase) 23	A0A0R0FB71_SOYBN	100	0	Uncharacterized protein
Glyma.07G094500	1.59236	0.00759891	-	-	AT1G66920.2	Protein kinase superfamily protein	A0A0R0J7N4_SOYBN	100	0	Protein kinase domain-containing protein
Glyma.11G055100	1.56738	0.0181698	-	-	AT4G36950.1	mitogen-activated protein kinase kinase kinase 21	I1LHD9_SOYBN	100	0	Protein kinase domain-containing protein
Glyma.18G239700	1.51997	0.0146323	-	-	AT1G16130.1	wall associated kinase-like 2	A0A0R0F3G4_SOYBN	100	0	Protein kinase domain-containing protein (Fragment)
Glyma.05G237100	1.5062	0.0128376	-	-	AT1G66910.1	Protein kinase superfamily protein	I1K5M8_SOYBN	100	0	Protein kinase domain-containing protein
Glyma.07G188800	1.5005	0.00898033	1.2538	0.0409831	AT4G21390.1	S-locus lectin protein kinase family protein	K7L2L4_SOYBN	100	0	Receptor-like serine/threonine-protein kinase (EC 2.7.11.1)
Glyma.07G095000	1.49765	0.00841583	-	-	AT5G38260.1	Protein kinase superfamily protein	A0A0R0JAJ0_SOYBN	100	0	Protein kinase domain-containing protein
Glyma.05G005100	1.49018	0.0140926	-	-	AT5G40380.1	cysteine-rich RLK (RECEPTOR-like protein kinase) 42	K7KNM1_SOYBN	100	0	Uncharacterized protein
Glyma.08G066200	1.48556	0.0148928	3.00908	0.0103411	AT5G10530.1	Concanavalin A-like lectin protein kinase family protein	A0A0R0II11_SOYBN	100	0	Protein kinase domain-containing protein
Glyma.13G073900	1.47317	0.00604913	-	-	AT1G14370.1	protein kinase 2A	I1LWB3_SOYBN	100	0	Protein kinase domain-containing protein
Glyma.01G213600	1.4724	0.00550673	1.33781	0.00716888	AT1G12460.1	Leucine-rich repeat protein kinase family protein	K7K536_SOYBN	100	0	Protein kinase domain-containing protein
Glyma.01G211900	1.45973	0.00849152	-	-	AT4G22730.1	Leucine-rich repeat protein kinase family protein	I1J9Y6_SOYBN	100	0	Protein kinase domain-containing protein
Glyma.13G032100	1.45702	0.00615915	-	-	AT1G11050.1	Protein kinase superfamily protein	I1LXF8_SOYBN	100	0	Protein kinase domain-containing protein
Glyma.07G135400	1.43125	0.00578743	-	-	AT2G37710.1	receptor lectin kinase	I1KK20_SOYBN	100	0	Protein kinase domain-containing protein
Glyma.18G137600	1.42883	0.0131253	1.03003	0.0468961	AT3G59110.1	Protein kinase superfamily protein	K7MRZ2_SOYBN	100	0	Protein kinase domain-containing protein
Glyma.07G096100	1.41693	0.0136579	-	-	AT1G18390.2	Protein kinase superfamily protein	K7L0N7_SOYBN	100	0	Uncharacterized protein
Glyma.18G026800	1.39895	0.0109978	-	-	AT3G55950.1	CRINKLY4 related 3	K7MPJ1_SOYBN	100	0	Protein kinase domain-containing protein
Glyma.02G208500	1.39814	0.0137105	-	-	AT1G78290.2	Protein kinase superfamily protein	I1JGV0_SOYBN	100	0	Protein kinase domain-containing protein
Glyma.06G119300	1.39476	0.0116845	-	-	AT1G21240.1	wall associated kinase 3	I1KAG3_SOYBN	100	0	Uncharacterized protein
Glyma.16G034600	1.38265	0.00797715	1.16859	0.0210172	AT4G00330.1	calmodulin-binding receptor-like cytoplasmic kinase 2	A0A0R0FUI6_SOYBN	100	0	Protein kinase domain-containing protein
Glyma.11G230600	1.37591	0.00821031	-	-	AT3G55950.1	CRINKLY4 related 3	K7LRR5_SOYBN	100	0	Protein kinase domain-containing protein
Glyma.01G007500	1.35215	0.0124334	-	-	AT5G25930.1	Protein kinase family protein with leucine-rich repeat domain	I1J4I6_SOYBN	100	0	Protein kinase domain-containing protein
Glyma.12G148200	1.34161	0.00604913	-	-	AT5G54380.1	protein kinase family protein	I1LT08_SOYBN	100	0	Protein kinase domain-containing protein
Glyma.08G352400	1.33283	0.0118502	-	-	AT1G11330.1	S-locus lectin protein kinase family protein	A0A0R0J2W5_SOYBN	100	0	Uncharacterized protein (Fragment)
Glyma.10G228500	1.32351	0.013088	-	-	AT1G21650.3	Preprotein translocase SecA family protein	A0A0R0I510_SOYBN	100	0	RING-type domain-containing protein
Glyma.20G138600	1.32099	0.0261265	-	-	AT4G21410.1	cysteine-rich RLK (RECEPTOR-like protein kinase) 29	A0A0R0EMG6_SOYBN	100	0	Uncharacterized protein
Glyma.02G088700	1.29615	0.0201093	2.34243	0.0314535	AT5G38210.1	Protein kinase family protein	I1JDL1_SOYBN	100	0	Protein kinase domain-containing protein
Glyma.02G150600	1.27971	0.00832533	-	-	AT2G48010.1	receptor-like kinase in in flowers 3	I1JFE0_SOYBN	100	0	Protein kinase domain-containing protein
Glyma.13G303400	1.27727	0.0113659	1.17452	0.0180953	AT2G19130.1	S-locus lectin protein kinase family protein	A0A0R0H4D6_SOYBN	100	0	Receptor-like serine/threonine-protein kinase (EC 2.7.11.1)
Glyma.14G155500	1.26441	0.00578743	-	-	AT1G77280.1	Protein kinase protein with adenine nucleotide alpha hydrolases-like domain	K7M712_SOYBN	100	0	Protein kinase domain-containing protein
Glyma.01G004800	1.25136	0.0369685	-	-	AT4G29180.2	root hair specific 16	K7K137_SOYBN	100	0	Protein kinase domain-containing protein
Glyma.19G235200	1.24397	0.0184325	-	-	AT1G09000.1	NPK1-related protein kinase 1	I1NBZ3_SOYBN	100	0	Protein kinase domain-containing protein
Glyma.08G174400	1.24005	0.0108376	-	-	AT3G14370.1	Protein kinase superfamily protein	I1KU78_SOYBN	100	0	Protein kinase domain-containing protein
Glyma.09G161100	1.23806	0.0106041	-	-	AT5G25930.1	Protein kinase family protein with leucine-rich repeat domain	I1L3S1_SOYBN	100	0	Protein kinase domain-containing protein
Glyma.03G237600	1.2317	0.0194751	-	-	AT1G09000.1	NPK1-related protein kinase 1	I1JRC5_SOYBN	100	0	Protein kinase domain-containing protein
Glyma.16G008500	1.22113	0.00724634	-	-	AT1G72540.1	Protein kinase superfamily protein	I1MK12_SOYBN	100	0	Protein kinase domain-containing protein
Glyma.07G184000	1.21027	0.0057487	-	-	AT5G10530.1	Concanavalin A-like lectin protein kinase family protein	I1KL69_SOYBN	100	0	Protein kinase domain-containing protein
Glyma.17G103400	1.1986	0.0137536	-	-	AT1G74360.1	Leucine-rich repeat protein kinase family protein	I1MTX3_SOYBN	100	0	Protein kinase domain-containing protein
Glyma.18G219200	1.19519	0.00635002	-	-	AT4G05200.1	cysteine-rich RLK (RECEPTOR-like protein kinase) 25	A0A0R0FC81_SOYBN	100	0	Uncharacterized protein
Glyma.18G026900	1.19518	0.00582052	-	-	AT3G55950.1	CRINKLY4 related 3	K7MPJ2_SOYBN	100	0	Protein kinase domain-containing protein
Glyma.20G140200	1.18741	0.0185836	-	-	AT4G05200.1	cysteine-rich RLK (RECEPTOR-like protein kinase) 25	I1NG83_SOYBN	100	0	Uncharacterized protein
Glyma.13G174800	1.1861	0.0362956	3.78497	0.0114493	AT5G46080.1	Protein kinase superfamily protein	I1M065_SOYBN	100	0	Protein kinase domain-containing protein
Glyma.11G139200	1.181	0.00871868	-	-	AT2G28940.2	Protein kinase superfamily protein	C6ZRV6_SOYBN	100	0	Protein kinase
Glyma.07G095900	1.1712	0.00653344	-	-	AT1G18390.2	Protein kinase superfamily protein	K7L0N5_SOYBN	100	0	Protein kinase domain-containing protein
Glyma.15G064900	1.17003	0.0148445	1.24246	0.0164086	AT4G27290.1	S-locus lectin protein kinase family protein	A0A0R0FXR9_SOYBN	100	0	Receptor-like serine/threonine-protein kinase (EC 2.7.11.1)
Glyma.08G127400	1.16361	0.00604913	1.55154	0.0106682	AT1G11050.1	Protein kinase superfamily protein	I1KSR5_SOYBN	100	0	Protein kinase domain-containing protein
Glyma.06G134700	1.16296	0.0337516	-	-	AT3G47570.1	Leucine-rich repeat protein kinase family protein	I1KAZ8_SOYBN	100	0	Protein kinase domain-containing protein
Glyma.02G215300	1.1534	0.00977766	-	-	AT4G24480.1	Protein kinase superfamily protein	A0A0R0L6V6_SOYBN	100	0	Protein kinase domain-containing protein
Glyma.09G027500	1.15255	0.00582052	-	-	AT1G16260.2	Wall-associated kinase family protein	K7LBH1_SOYBN	100	0	Protein kinase domain-containing protein
Glyma.04G165400	1.14683	0.0242933	1.26261	0.0271628	AT1G74360.1	Leucine-rich repeat protein kinase family protein	I1JWR2_SOYBN	100	0	Protein kinase domain-containing protein
Glyma.10G069500	1.14338	0.0266217	1.03015	0.030375	AT5G49760.1	Leucine-rich repeat protein kinase family protein	I1L9A9_SOYBN	100	0	Protein kinase domain-containing protein
Glyma.15G065100	1.13827	0.00901565	-	-	AT4G21380.1	receptor kinase 3	A0A0R0G5X7_SOYBN	100	0	Receptor-like serine/threonine-protein kinase (EC 2.7.11.1)
Glyma.04G017200	1.13644	0.0214892	-1.70421	0.0142628	AT1G76360.1	Protein kinase superfamily protein	K7KHM3_SOYBN	100	0	Protein kinase domain-containing protein
Glyma.14G048300	1.12557	0.0211946	-	-	AT1G35710.1	Protein kinase family protein with leucine-rich repeat domain	A0A0R0G9G7_SOYBN	100	0	Protein kinase domain-containing protein
Glyma.13G253300	1.12199	0.0147694	-	-	AT1G09970.1	Leucine-rich receptor-like protein kinase family protein	I1M2I7_SOYBN	100	0	Protein kinase domain-containing protein
Glyma.06G262300	1.11912	0.00983601	-	-	AT4G27300.1	S-locus lectin protein kinase family protein	K7KXI4_SOYBN	100	0	Receptor-like serine/threonine-protein kinase (EC 2.7.11.1)
Glyma.12G114100	1.11761	0.0203934	-	-	AT4G28350.1	Concanavalin A-like lectin protein kinase family protein	I1LS36_SOYBN	100	0	Protein kinase domain-containing protein
Glyma.10G001700	1.11588	0.0123537	-	-	AT3G23000.1	CBL-interacting protein kinase 7	I1L7C7_SOYBN	100	0	Non-specific serine/threonine protein kinase (EC 2.7.11.1)
Glyma.08G355000	1.10881	0.0122382	-1.13182	0.0242498	AT2G19130.1	S-locus lectin protein kinase family protein	K7LAS7_SOYBN	100	0	Receptor-like serine/threonine-protein kinase (EC 2.7.11.1)
Glyma.16G064200	1.1034	0.0209787	-	-	AT4G08850.1	Leucine-rich repeat receptor-like protein kinase family protein	A0A0R0FWJ6_SOYBN	100	0	Protein kinase domain-containing protein
Glyma.09G151400	1.09777	0.00829106	-	-	AT4G23180.1	cysteine-rich RLK (RECEPTOR-like protein kinase) 10	A0A0R0I8T2_SOYBN	100	0	Uncharacterized protein
Glyma.12G103700	1.09639	0.00750211	-	-	AT4G03230.1	S-locus lectin protein kinase family protein	K7LU18_SOYBN	100	0	Uncharacterized protein
Glyma.18G038500	1.09264	0.0110125	-	-	AT2G28930.3	protein kinase 1B	I1MZC7_SOYBN	100	0	Protein kinase domain-containing protein
Glyma.02G263900	1.09161	0.0113467	-1.92701	0.0149135	AT5G45840.2	Leucine-rich repeat protein kinase family protein	I1JIF1_SOYBN	100	0	Protein kinase domain-containing protein
Glyma.12G140300	1.08947	0.0268595	-	-	AT4G21380.1	receptor kinase 3	I1LSR6_SOYBN	100	0	Receptor-like serine/threonine-protein kinase (EC 2.7.11.1)
Glyma.20G222600	1.08076	0.00801623	-	-	AT1G08650.1	phosphoenolpyruvate carboxylase kinase 1	Q8H1P3_SOYBN	100	0	Phosphoenolpyruvate-carboxylase kinase
Glyma.12G143200	1.07543	0.0288264	-1.56818	0.00942701	AT4G27290.1	S-locus lectin protein kinase family protein	K7LUW1_SOYBN	100	0	Receptor-like serine/threonine-protein kinase (EC 2.7.11.1)
Glyma.18G199000	1.06979	0.0150398	-	-	AT4G08850.1	Leucine-rich repeat receptor-like protein kinase family protein	A0A0R0F1S7_SOYBN	100	0	Protein kinase domain-containing protein
Glyma.19G019900	1.0639	0.0063559	-	-	AT5G15080.1	Protein kinase superfamily protein	K7MW21_SOYBN	100	0	Protein kinase domain-containing protein
Glyma.03G109300	1.05128	0.0118197	-	-	AT4G16970.1	Protein kinase superfamily protein	A0A0R0KHF5_SOYBN	100	0	Protein kinase domain-containing protein
Glyma.14G059100	1.04818	0.0159139	-	-	AT3G55950.1	CRINKLY4 related 3	A0A0R0G9P8_SOYBN	100	0	Protein kinase domain-containing protein
Glyma.08G005600	1.04008	0.00808983	-	-	AT4G09570.1	calcium-dependent protein kinase 4	CDPK_SOYBN	100	0	Calcium-dependent protein kinase SK5 (CDPK) (EC 2.7.11.1)
Glyma.08G352200	1.03539	0.0171126	-	-	AT1G11330.1	S-locus lectin protein kinase family protein	I1KZ76_SOYBN	100	0	Receptor-like serine/threonine-protein kinase (EC 2.7.11.1)
Glyma.16G078900	1.03504	0.0101544	1.2801	0.0414646	AT5G25930.1	Protein kinase family protein with leucine-rich repeat domain	I1MM20_SOYBN	100	0	Protein kinase domain-containing protein
Glyma.02G235700	1.02998	0.0286173	-	-	AT5G58350.1	with no lysine (K) kinase 4	I1JHL5_SOYBN	100	0	Protein kinase domain-containing protein
Glyma.13G223400	1.02807	0.0335081	-	-	AT4G18950.1	Integrin-linked protein kinase family	I1M1M4_SOYBN	100	0	Uncharacterized protein
Glyma.20G140100	1.02602	0.0183771	-	-	AT4G05200.1	cysteine-rich RLK (RECEPTOR-like protein kinase) 25	I1NG82_SOYBN	100	0	Uncharacterized protein
Glyma.11G235300	1.02117	0.0230954	-	-	AT5G58380.1	SOS3-interacting protein 1	K7LRS9_SOYBN	100	0	Non-specific serine/threonine protein kinase (EC 2.7.11.1)
Glyma.10G023400	1.0191	0.00888406	-	-	AT2G48010.1	receptor-like kinase in in flowers 3	I1L805_SOYBN	100	0	Protein kinase domain-containing protein
a logFC: log2 fold-change
b FDR: false discovery rate
c : Annotation from Phytozome V13 (https://phytozome-next.jgi.doe.gov/info/Gmax_Wm82_a2_v1)
