# Supplementary material for: Soybean Hypocotyls Prevent Calonectria ilicicola Invasion by Multi-Layered Defenses
Source: Front Plant Sci. 2022 Jan 24;12:813578. doi: 10.3389/fpls.2021.813578 (PMC8819093; doi:10.3389/fpls.2021.813578)
Supplement: Supplementary file 9 [file Table_6.XLSX]

## Sheet: Table_S6
Table S6. KEGG pathways enriched in DEGs following infection by C. ilicicola.
sample	pathway.id		Count	%	PValue	Genes	List Total	Pop Hits	Pop Total	Fold Enrichment	Bonferroni	Benjamini	FDR
Up_stem	gmx01100	Metabolic pathways	147	11.639	0.00143195	I1LQF9_SOYBN, A0A0R0K6S7_SOYBN, K7KNS8_SOYBN, I1JER5_SOYBN, I1KFR9_SOYBN, I1J7M3_SOYBN, I1LJS4_SOYBN, K7KJM5_SOYBN, K7KWB0_SOYBN, I1KNH9_SOYBN, K7L1S4_SOYBN, I1JPW5_SOYBN, A0A0R4J4X4_SOYBN, I1KJ50_SOYBN, I1MSB8_SOYBN, A0A0R0KBX5_SOYBN, A0A0R4J5E1_SOYBN, K7M4Z7_SOYBN, I1LX30_SOYBN, I1JD54_SOYBN, I1J7B3_SOYBN, I1N1N3_SOYBN, I1K0W4_SOYBN, I1KWM7_SOYBN, I1NH68_SOYBN, A0A0R0I6Y6_SOYBN, K7KJB2_SOYBN, I…	305	3385	8552	1.21766	0.135984	0.0132781	0.0115858
	gmx01110	Biosynthesis of secondary metabolites	117	9.26366	3.15327e-10	I1LQF9_SOYBN, A0A0R0K6S7_SOYBN, K7KNS8_SOYBN, I1JER5_SOYBN, I1J7M3_SOYBN, I1LJS4_SOYBN, K7KJM5_SOYBN, K7KWB0_SOYBN, I1KNH9_SOYBN, I1JPW5_SOYBN, A0A0R0KBX5_SOYBN, I1N3V8_SOYBN, A0A0R4J5E1_SOYBN, K7M4Z7_SOYBN, I1LX30_SOYBN, I1J7B3_SOYBN, I1N1N3_SOYBN, I1KWM7_SOYBN, I1NH68_SOYBN, K7KJB2_SOYBN, I1N1T9_SOYBN, A0A0R0K553_SOYBN, B3F5J6_SOYBN, I1MGE7_SOYBN, I1NH45_SOYBN, A0A0R4J2S3_SOYBN, K7L2J8_SOYBN, I…	305	1930	8552	1.69979	3.21634e-08	3.21634e-08	2.80641e-08
	gmx01130	Biosynthesis of antibiotics	47	3.7213	0.000307362	I1J9W9_SOYBN, A0A0R0EBB0_SOYBN, I1KUE8_SOYBN, K7KNS8_SOYBN, I1KTQ4_SOYBN, I1JGU8_SOYBN, I1MGE7_SOYBN, K7L2J8_SOYBN, I1J525_SOYBN, I1LN02_SOYBN, I1LEQ8_SOYBN, K7KWB0_SOYBN, C6TN36_SOYBN, K7MVZ6_SOYBN, I1KX93_SOYBN, K7LVZ0_SOYBN, I1J6V7_SOYBN, I1JPW5_SOYBN, I1L6W0_SOYBN, I1J4I4_SOYBN, K7KEQ2_SOYBN, A0A0R0KBX5_SOYBN, I1NFX7_SOYBN, I1JCZ5_SOYBN, I1K135_SOYBN, I1J9F4_SOYBN, I1LEI9_SOYBN, I1K5I3_SOYBN,…	305	772	8552	1.70706	0.0308692	0.00348343	0.00303947
	gmx01230	Biosynthesis of amino acids	40	3.16706	4.01307e-08	A0A0R0EBB0_SOYBN, I1KUE8_SOYBN, K7KNS8_SOYBN, I1KTQ4_SOYBN, I1JGU8_SOYBN, I1KHJ4_SOYBN, K7L2J8_SOYBN, I1J525_SOYBN, I1LN02_SOYBN, I1LEQ8_SOYBN, K7KWB0_SOYBN, C6TN36_SOYBN, I1KX93_SOYBN, A0A0R0EPY9_SOYBN, I1JPW5_SOYBN, I1L6W0_SOYBN, K7KEQ2_SOYBN, A0A0R4J3P1_SOYBN, A0A0R0KBX5_SOYBN, I1NFX7_SOYBN, I1JCZ5_SOYBN, I1K135_SOYBN, I1J9F4_SOYBN, I1LEI9_SOYBN, I1K5I3_SOYBN, A0A0R0GQK7_SOYBN, I1JFS9_SOYBN, I…	305	426	8552	2.6328	4.09333e-06	2.04667e-06	1.78582e-06
	gmx01200	Carbon metabolism	35	2.77118	6.64417e-05	A0A0R0EBB0_SOYBN, K7KNS8_SOYBN, I1KDL4_SOYBN, I1KTQ4_SOYBN, I1KHJ4_SOYBN, I1J525_SOYBN, I1LEQ8_SOYBN, K7KWB0_SOYBN, C6TN36_SOYBN, K7MVZ6_SOYBN, I1KX93_SOYBN, I1J6V7_SOYBN, I1JPW5_SOYBN, I1L6W0_SOYBN, I1J4I4_SOYBN, I1NFX7_SOYBN, I1K135_SOYBN, I1LEI9_SOYBN, A0A0R0GQK7_SOYBN, I1MNU3_SOYBN, I1L3K7_SOYBN, I1JD54_SOYBN, I1KPV0_SOYBN, I1N4U1_SOYBN, C6TD56_SOYBN, I1J4I1_SOYBN, I1N1N3_SOYBN, I1KWM7_SOYBN,…	305	474	8552	2.07042	0.00675437	0.00135541	0.00118266
	gmx00940	Phenylpropanoid biosynthesis	27	2.13777	6.06461e-05	I1LQF9_SOYBN, A0A0R0IME8_SOYBN, I1NH45_SOYBN, A0A0R4J2S3_SOYBN, I1N0U7_SOYBN, I1J7M3_SOYBN, I1NFH1_SOYBN, I1LDB0_SOYBN, I1LJS4_SOYBN, I1ML04_SOYBN, I1MLH1_SOYBN, I1J950_SOYBN, I1JPN0_SOYBN, A0A0R4J5E1_SOYBN, C6T2E2_SOYBN, K7LNX4_SOYBN, I1J7M4_SOYBN, K7LPH8_SOYBN, I1JEX2_SOYBN, A0A0R0HLQ4_SOYBN, I1NCW3_SOYBN, I1KIS2_SOYBN, I1NH68_SOYBN, I1JL03_SOYBN, C6THP4_SOYBN, I1JKZ8_SOYBN, A0A0R0H2R3_SOYBN	305	318	8552	2.3807	0.006167	0.00135541	0.00118266
	gmx00010	Glycolysis / Gluconeogenesis	22	1.74188	0.000153455	I1J9W9_SOYBN, K7KNS8_SOYBN, I1L3K7_SOYBN, I1KPV0_SOYBN, C6TD56_SOYBN, I1J7B3_SOYBN, I1J525_SOYBN, I1J4I1_SOYBN, I1N1N3_SOYBN, I1LEQ8_SOYBN, K7KWB0_SOYBN, I1L964_SOYBN, I1MJX0_SOYBN, C6TN36_SOYBN, K7MVZ6_SOYBN, I1KX93_SOYBN, K7KJB2_SOYBN, I1J6V7_SOYBN, I1JPW5_SOYBN, I1L6W0_SOYBN, I1J4I4_SOYBN, I1K135_SOYBN	305	244	8552	2.52814	0.0155317	0.00223605	0.00195107
	gmx00480	Glutathione metabolism	18	1.42518	3.38082e-05	A0A0B5EC24_SOYBN, A0A0R0GQK7_SOYBN, Q9FQE5_SOYBN, GSTX3_SOYBN, A0A0B5E8V1_SOYBN, I1KK55_SOYBN, I1KU83_SOYBN, I1NF36_SOYBN, I1N4U1_SOYBN, GSTX6_SOYBN, C6T460_SOYBN, I1KWM7_SOYBN, Q9FQD9_SOYBN, A0A0B5EA67_SOYBN, C6T3N6_SOYBN, I1KK57_SOYBN, K7KBB0_SOYBN, I1JDT9_SOYBN	305	155	8552	3.25618	0.00344255	0.00114948	0.00100298
	gmx00270	Cysteine and methionine metabolism	17	1.346	0.000265336	I1J9W9_SOYBN, I1K5I3_SOYBN, A0A0R0EBB0_SOYBN, K7M4Z7_SOYBN, I1MR21_SOYBN, I1N3V1_SOYBN, I1JDK2_SOYBN, I1M7I0_SOYBN, I1M3R0_SOYBN, I1KNH9_SOYBN, I1LXI0_SOYBN, I1KQD8_SOYBN, A0A0R0K553_SOYBN, A0A0R4J465_SOYBN, I1M7I2_SOYBN, C6TMF5_SOYBN, I1JCZ5_SOYBN	305	166	8552	2.8715	0.0267048	0.00338303	0.00295186
	gmx00250	Alanine, aspartate and glutamate metabolism	12	0.950119	0.000393978	I1K0W4_SOYBN, I1KRN3_SOYBN, I1MNU3_SOYBN, C6T8F0_SOYBN, I1KHJ4_SOYBN, I1JD54_SOYBN, I1KT81_SOYBN, A0A0R4J3P1_SOYBN, A0A0R0KBX5_SOYBN, A0A0R4J2T4_SOYBN, I1K1F9_SOYBN, C6TF12_SOYBN	305	92	8552	3.65731	0.0393966	0.00401857	0.0035064
	gmx00260	Glycine, serine and threonine metabolism	12	0.950119	0.00401078	I1LEI9_SOYBN, I1K5I3_SOYBN, K7KNS8_SOYBN, I1JFS9_SOYBN, I1KQD8_SOYBN, I1JCA9_SOYBN, K7KJB2_SOYBN, I1KT81_SOYBN, I1L6W0_SOYBN, I1MD26_SOYBN, I1NFX7_SOYBN, I1JCZ5_SOYBN	305	122	8552	2.75797	0.336298	0.0292214	0.0254971
	gmx00941	Flavonoid biosynthesis	12	0.950119	0.000125732	CHS7_SOYBN, B3F5J6_SOYBN, CHS1_SOYBN, I1ML04_SOYBN, Q6X0M9_SOYBN, CFI1A_SOYBN, C6T2E2_SOYBN, I1N0U7_SOYBN, I1JER5_SOYBN, Q6X0N0_SOYBN, I1MN61_SOYBN, I1NFH1_SOYBN	305	81	8552	4.15398	0.0127436	0.00213745	0.00186503
	gmx00220	Arginine biosynthesis	8	0.633413	0.00385032	I1K0W4_SOYBN, I1J9F4_SOYBN, I1MNU3_SOYBN, C6T8F0_SOYBN, I1KHJ4_SOYBN, I1JD54_SOYBN, A0A0R4J3P1_SOYBN, A0A0R4J2T4_SOYBN	305	57	8552	3.93535	0.325302	0.0292214	0.0254971
	gmx00910	Nitrogen metabolism	8	0.633413	0.00616122	I1K0W4_SOYBN, I1L913_SOYBN, I1MNU3_SOYBN, C6T8F0_SOYBN, I1JD54_SOYBN, A0A0R4J3P1_SOYBN, A0A0R0KBX5_SOYBN, A0A0R4J2T4_SOYBN	305	62	8552	3.61798	0.467615	0.0418963	0.0365566
	gmx00943	Isoflavonoid biosynthesis	5	0.395883	0.0020301	A0A0R0LP27_SOYBN, C6TDI4_SOYBN, A7BID0_SOYBN, C93C1_SOYBN, C93A1_SOYBN	305	16	8552	8.7623	0.187208	0.0172558	0.0150566
Down_stem	gmx01100	Metabolic pathways	123	9.7852	6.69671e-08	I1L739_SOYBN, I1KY50_SOYBN, A0A0R4J2L5_SOYBN, I1MUM7_SOYBN, C6TDZ0_SOYBN, I1N0U0_SOYBN, K7L3U8_SOYBN, I1JQU3_SOYBN, A0A0R4J3Y9_SOYBN, B0ZSJ5_SOYBN, K7LI87_SOYBN, A0A0R0HPI8_SOYBN, K7KGC5_SOYBN, A0A0R0FRF8_SOYBN, I1N5K3_SOYBN, B0M1A1_SOYBN, I1NGN3_SOYBN, O22443_SOYBN, I1M704_SOYBN, I1MA46_SOYBN, A0A0R4J5K2_SOYBN, K7LKU3_SOYBN, I1JHE4_SOYBN, C6TD35_SOYBN, I1LH38_SOYBN, K7M8N6_SOYBN, C6TKW2_SOYBN, I…	213	3385	8552	1.45893	5.55825e-06	1.85276e-06	1.74114e-06
	gmx01110	Biosynthesis of secondary metabolites	86	6.84169	5.24639e-09	I1L739_SOYBN, A0A0R4J2L5_SOYBN, I1KY50_SOYBN, C6TK73_SOYBN, I1MUM7_SOYBN, I1N0U0_SOYBN, I1KVA1_SOYBN, K7K429_SOYBN, K7L3U8_SOYBN, K7LR51_SOYBN, I1JYZ2_SOYBN, I1J9H0_SOYBN, A0A0R0FV74_SOYBN, A0A0R0IRR3_SOYBN, A0A0R4J3Y9_SOYBN, B0ZSJ5_SOYBN, A0A0R0HPI8_SOYBN, K7MU36_SOYBN, K7MTR6_SOYBN, I1L7C8_SOYBN, C6ZJZ0_SOYBN, I1N5K3_SOYBN, I1LJC2_SOYBN, B0M1A1_SOYBN, A0A0R0GQB4_SOYBN, I1J709_SOYBN, I1NGN3_SOYB…	213	1930	8552	1.78908	4.3545e-07	3.14427e-07	2.95486e-07
	gmx00940	Phenylpropanoid biosynthesis	22	1.7502	3.84982e-05	I1L739_SOYBN, I1KY50_SOYBN, K7LND6_SOYBN, A0A0R4J5J5_SOYBN, I1L1B0_SOYBN, K7LWD0_SOYBN, O22443_SOYBN, I1N362_SOYBN, I1MC15_SOYBN, I1N0U0_SOYBN, I1L2L1_SOYBN, I1J8H7_SOYBN, A0A0R0FV74_SOYBN, A0A0R0GIU4_SOYBN, I1KIS3_SOYBN, I1KRJ7_SOYBN, C6THF9_SOYBN, A0A0R0HPI8_SOYBN, I1N0U1_SOYBN, K7MTR6_SOYBN, I1N0U6_SOYBN, I1KY46_SOYBN	213	318	8552	2.77769	0.00319031	0.00063907	0.000600572
	gmx00195	Photosynthesis	15	1.19332	1.28182e-06	C6SYI0_SOYBN, I1M100_SOYBN, K7LTV8_SOYBN, I1L250_SOYBN, C6SWI9_SOYBN, I1JCG8_SOYBN, C6SXP5_SOYBN, A0A0R4J5K2_SOYBN, I1JZ64_SOYBN, I1LTF4_SOYBN, I1KXW9_SOYBN, K7K1W5_SOYBN, C6T084_SOYBN, I1KGN6_SOYBN, I1L8H7_SOYBN	213	119	8552	5.06095	0.000106385	2.65977e-05	2.49955e-05
	gmx00196	Photosynthesis - antenna proteins	11	0.875099	7.57656e-09	A0A0R0ERF9_SOYBN, C6T8R7_SOYBN, I1MNM3_SOYBN, I1K7Z5_SOYBN, Q43437_SOYBN, I1LC20_SOYBN, I1LMQ5_SOYBN, C6TKW2_SOYBN, C6T868_SOYBN, A0A0R0FRF8_SOYBN, C6TKB2_SOYBN	213	35	8552	12.6186	6.28855e-07	3.14427e-07	2.95486e-07
	gmx00630	Glyoxylate and dicarboxylate metabolism	10	0.795545	0.00341627	I1M923_SOYBN, B0M1A1_SOYBN, C6TK73_SOYBN, Q39832_SOYBN, A0A0R4J3Y9_SOYBN, I1MUM7_SOYBN, I1MJ29_SOYBN, B0M1B1_SOYBN, A0A0R4J4A7_SOYBN, C6ZJZ0_SOYBN	213	123	8552	3.26425	0.24726	0.0405072	0.038067
	gmx00904	Diterpenoid biosynthesis	8	0.636436	0.000238758	I1MWM9_SOYBN, I1LFR2_SOYBN, I1NGN3_SOYBN, A0A0R0GEB7_SOYBN, C6ZIG0_SOYBN, I1MCK0_SOYBN, I1KVA1_SOYBN, I1K1R2_SOYBN	213	51	8552	6.29808	0.0196242	0.00330282	0.00310386
Up_root	gmx01100	Metabolic pathways	142	16.8847	3.19774e-12	I1LQF9_SOYBN, A0A0R0K6S7_SOYBN, I1J7M3_SOYBN, I1LJS4_SOYBN, K7KJM5_SOYBN, I1JL04_SOYBN, K7KL76_SOYBN, Q8W3Y5_SOYBN, A0A0R0F201_SOYBN, I1NA96_SOYBN, I1KUG0_SOYBN, K7KH90_SOYBN, I1KC09_SOYBN, I1JPV5_SOYBN, I1JK69_SOYBN, A0A0R4J5E1_SOYBN, I1MSF0_SOYBN, K7N093_SOYBN, I1LFD4_SOYBN, I1JBE5_SOYBN, A0A0R0EXX1_SOYBN, I1LX30_SOYBN, I1JKP7_SOYBN, I1JD54_SOYBN, A0A0R0EHR6_SOYBN, I1N1N3_SOYBN, I1KFB0_SOYBN, I…	228	3385	8552	1.57348	3.10184e-10	1.03394e-10	8.20753e-11
	gmx01110	Biosynthesis of secondary metabolites	125	14.8633	1.7475e-26	I1LQF9_SOYBN, A0A0R0K6S7_SOYBN, I1J7M3_SOYBN, I1LJS4_SOYBN, K7KJM5_SOYBN, I1JL04_SOYBN, Q8W3Y5_SOYBN, A0A0R0F201_SOYBN, I1NA96_SOYBN, I1MBA4_SOYBN, I1KUG0_SOYBN, K7KH90_SOYBN, I1JPV5_SOYBN, I1JK69_SOYBN, A0A0R4J5E1_SOYBN, I1MSF0_SOYBN, K7N093_SOYBN, I1JBE5_SOYBN, A0A0R0EXX1_SOYBN, I1LX30_SOYBN, I1JKP7_SOYBN, A0A0R0EHR6_SOYBN, I1N1N3_SOYBN, I1KFB0_SOYBN, I1NH68_SOYBN, K7LBM2_SOYBN, K7KLG0_SOYBN, K…	228	1930	8552	2.42932	1.69508e-24	1.69508e-24	1.34558e-24
	gmx00940	Phenylpropanoid biosynthesis	46	5.46968	3.99879e-21	I1LQF9_SOYBN, I1L7A3_SOYBN, A0A0R0IME8_SOYBN, A0A0R4J2S3_SOYBN, TCMO_SOYBN, I1N0U7_SOYBN, I1J7M3_SOYBN, K7N485_SOYBN, I1NFH1_SOYBN, I1LDB0_SOYBN, I1LJS4_SOYBN, I1LJS0_SOYBN, I1MBL5_SOYBN, I1JL04_SOYBN, I1JHK1_SOYBN, A0A0R0EQP6_SOYBN, I1MLH1_SOYBN, I1L7A0_SOYBN, A0A0R0KUR1_SOYBN, I1NA96_SOYBN, I1J9L0_SOYBN, I1KUG0_SOYBN, A0A0R4J5N4_SOYBN, I1LCG3_SOYBN, I1J8P0_SOYBN, I1J950_SOYBN, I1JPN0_SOYBN, A0A…	228	318	8552	5.4258	3.87882e-19	1.93941e-19	1.53953e-19
	gmx01130	Biosynthesis of antibiotics	36	4.28062	0.00111276	I1J9W9_SOYBN, I1JGU8_SOYBN, I1MGE7_SOYBN, K7L2J8_SOYBN, I1J525_SOYBN, I1N690_SOYBN, I1KX60_SOYBN, I1LN02_SOYBN, C6TN36_SOYBN, K7MVZ6_SOYBN, I1MQ40_SOYBN, K7LVZ0_SOYBN, I1J6V7_SOYBN, I1KJB0_SOYBN, I1LWP2_SOYBN, I1LJH2_SOYBN, I1JPV5_SOYBN, I1LEI9_SOYBN, A0A0R0G967_SOYBN, K7N093_SOYBN, I1L3K7_SOYBN, I1L3S5_SOYBN, A0A0R0EXX1_SOYBN, I1JKP7_SOYBN, A0A0R0EHR6_SOYBN, I1N4U1_SOYBN, I1J4I1_SOYBN, I1N1N3_SO…	228	772	8552	1.74911	0.10237	0.0107937	0.00856823
	gmx00010	Glycolysis / Gluconeogenesis	17	2.0214	0.000768634	I1J9W9_SOYBN, A0A0R0G967_SOYBN, K7N093_SOYBN, I1L3K7_SOYBN, I1L3S5_SOYBN, A0A0R0EXX1_SOYBN, I1J525_SOYBN, I1J4I1_SOYBN, I1N1N3_SOYBN, A0A0R4J2I4_SOYBN, C6TN36_SOYBN, K7MVZ6_SOYBN, K7KJB2_SOYBN, I1J6V7_SOYBN, I1KJB0_SOYBN, I1JPV5_SOYBN, A0A0R0KF48_SOYBN	228	244	8552	2.61332	0.0718725	0.00828417	0.00657609
	gmx00500	Starch and sucrose metabolism	17	2.0214	0.000529107	I1LQF9_SOYBN, I1LNS5_SOYBN, A0A0R0IME8_SOYBN, A0A0R4J5E1_SOYBN, I1K0Y6_SOYBN, K7LPH8_SOYBN, I1MCZ9_SOYBN, I1LJS4_SOYBN, I1J4I1_SOYBN, I1LJS0_SOYBN, I1J9P3_SOYBN, K7MVZ6_SOYBN, K7KYK6_SOYBN, I1KJB0_SOYBN, I1M5B4_SOYBN, K7LFL4_SOYBN, A0A0R0H2R3_SOYBN	228	236	8552	2.7019	0.0500415	0.00641542	0.00509265
	gmx00941	Flavonoid biosynthesis	14	1.66468	1.74984e-07	B3F5J6_SOYBN, Q6X0M9_SOYBN, I1N0U7_SOYBN, TCMO_SOYBN, Q6X0N0_SOYBN, I1MN61_SOYBN, I1NFH1_SOYBN, I1JZJ8_SOYBN, I1N828_SOYBN, I1MBL5_SOYBN, CHS1_SOYBN, Q8W3Y5_SOYBN, K7KMF6_SOYBN, CFI1A_SOYBN	228	81	8552	6.483	1.69733e-05	4.24335e-06	3.36843e-06
	gmx00360	Phenylalanine metabolism	12	1.42687	2.62867e-06	I1MBL5_SOYBN, A0A0R4J2S3_SOYBN, A0A0R0KUR1_SOYBN, TCMO_SOYBN, I1NA96_SOYBN, I1KCC2_SOYBN, K7N485_SOYBN, I1NFH1_SOYBN, I1LZ94_SOYBN, I1JPN0_SOYBN, O48548_SOYBN, I1LN02_SOYBN	228	72	8552	6.25146	0.000254949	5.09962e-05	4.04816e-05
	gmx00350	Tyrosine metabolism	10	1.18906	0.000434561	I1N3I2_SOYBN, A0A0R0G967_SOYBN, I1L3S5_SOYBN, I1M285_SOYBN, I1MFN0_SOYBN, I1KEH4_SOYBN, I1KCC2_SOYBN, K7KJM5_SOYBN, O48548_SOYBN, I1LN02_SOYBN	228	86	8552	4.36149	0.0412852	0.00602178	0.00478017
	gmx00061	Fatty acid biosynthesis	8	0.951249	0.00362983	K7KL76_SOYBN, A0A0R0K6S7_SOYBN, I1KA18_SOYBN, I1KKP6_SOYBN, I1LQ81_SOYBN, I1ND18_SOYBN, I1KC09_SOYBN, I1KPM3_SOYBN	228	75	8552	4.00094	0.297236	0.0251496	0.0199641
	gmx00950	Isoquinoline alkaloid biosynthesis	7	0.832342	0.00158131	I1N3I2_SOYBN, I1M285_SOYBN, I1KEH4_SOYBN, I1KCC2_SOYBN, K7KJM5_SOYBN, O48548_SOYBN, I1LN02_SOYBN	228	48	8552	5.47003	0.142306	0.0139442	0.0110691
	gmx00943	Isoflavonoid biosynthesis	6	0.713436	4.3358e-05	A0A0R0LP27_SOYBN, Q9M6D6_SOYBN, C6TDI4_SOYBN, A7BID0_SOYBN, C93C1_SOYBN, C93A1_SOYBN	228	16	8552	14.0658	0.00419698	0.000700954	0.000556427
	gmx01220	Degradation of aromatic compounds	5	0.59453	0.00242712	I1MBL5_SOYBN, A0A0R0G967_SOYBN, I1L3S5_SOYBN, TCMO_SOYBN, I1NFH1_SOYBN	228	22	8552	8.52472	0.209996	0.0194057	0.0154045
	gmx00944	Flavone and flavonol biosynthesis	4	0.475624	0.00260076	Q8W3Y5_SOYBN, K7KMF6_SOYBN, A7BID0_SOYBN, I1JZJ8_SOYBN	228	11	8552	13.6396	0.223223	0.0194057	0.0154045
Down_root	gmx01100	Metabolic pathways	160	8.64398	2.74944e-05	C6TEN9_SOYBN, I1KY50_SOYBN, C6T3Q7_SOYBN, C6T1C8_SOYBN, I1MQM4_SOYBN, I1LG74_SOYBN, I1KR46_SOYBN, I1K0L4_SOYBN, I1JFF0_SOYBN, C6TDZ0_SOYBN, C6TIA6_SOYBN, Q0EDG6_SOYBN, I1JKI1_SOYBN, I1JGN1_SOYBN, I1K6T6_SOYBN, A0A0R0I8Z5_SOYBN, A0A0R4J594_SOYBN, I1KIR0_SOYBN, I1LPX6_SOYBN, K7KGC5_SOYBN, I1N5K3_SOYBN, K7MCH3_SOYBN, K7KSD6_SOYBN, O22443_SOYBN, I1M2B3_SOYBN, I1MA46_SOYBN, A0A0R4J5K2_SOYBN, I1J7A8_SO…	314	3385	8552	1.28736	0.00258117	0.000646119	0.000611751
	gmx00195	Photosynthesis	37	1.99892	6.16201e-24	C6SYI0_SOYBN, I1LUF0_SOYBN, C6T1C8_SOYBN, C6T3Q7_SOYBN, C6SWZ1_SOYBN, I1M100_SOYBN, C6SX81_SOYBN, K7LTV8_SOYBN, C6SWI9_SOYBN, C6SXP5_SOYBN, C6T7N2_SOYBN, C6TC92_SOYBN, I1KXW9_SOYBN, I1K498_SOYBN, A0A0R4J4B4_SOYBN, C6TFR5_SOYBN, C6T2W3_SOYBN, I1NGD2_SOYBN, I1M712_SOYBN, K7MCH3_SOYBN, I1L250_SOYBN, I1JCG8_SOYBN, C6TLH3_SOYBN, C6TKL8_SOYBN, C6SWP9_SOYBN, A0A0R4J389_SOYBN, A0A0R4J5K2_SOYBN, I1JZ64_SO…	314	119	8552	8.46823	5.79229e-22	5.79229e-22	5.48419e-22
	gmx01200	Carbon metabolism	33	1.78282	0.000552851	I1ML66_SOYBN, C6TDZ0_SOYBN, Q6Q2Z8_SOYBN, C6T9R8_SOYBN, I1N843_SOYBN, I1KNL7_SOYBN, K7MGT6_SOYBN, I1L540_SOYBN, I1M5N7_SOYBN, I1JGN1_SOYBN, I1LPX6_SOYBN, C6ZJZ0_SOYBN, I1LJ68_SOYBN, I1J4J6_SOYBN, I1LFG4_SOYBN, I1JSJ3_SOYBN, K7MJI6_SOYBN, I1K7A7_SOYBN, I1MJ29_SOYBN, I1LW00_SOYBN, K7L6K2_SOYBN, K7K6E3_SOYBN, A0A0R0FT59_SOYBN, I1L4W3_SOYBN, Q84L66_SOYBN, C6T1Y2_SOYBN, A0A0R0I6J5_SOYBN, Q39832_SOYBN,…	314	474	8552	1.89615	0.0506544	0.0103936	0.00984074
	gmx00940	Phenylpropanoid biosynthesis	23	1.24257	0.00302547	C6THI3_SOYBN, I1J8Y3_SOYBN, I1KY50_SOYBN, Q9XFI6_SOYBN, A0A0R4J5J5_SOYBN, I1L1B0_SOYBN, I1KQ30_SOYBN, I1M7N1_SOYBN, O22443_SOYBN, I1JFF0_SOYBN, I1L2L1_SOYBN, I1L7Z5_SOYBN, A0A0R4J2H4_SOYBN, I1J8H7_SOYBN, I1JG01_SOYBN, A0A0R0HJB4_SOYBN, A0A0R0GFB2_SOYBN, A0A0R4J5X1_SOYBN, I1KIS3_SOYBN, A0A0R4J3J1_SOYBN, A0A0R4J594_SOYBN, C6THF9_SOYBN, I1MZT2_SOYBN	314	318	8552	1.96988	0.247854	0.0355492	0.0336583
	gmx00710	Carbon fixation in photosynthetic organisms	18	0.972447	3.39452e-06	I1LJ68_SOYBN, I1J4J6_SOYBN, I1LFG4_SOYBN, I1JSJ3_SOYBN, K7MJI6_SOYBN, I1ML66_SOYBN, I1K7A7_SOYBN, Q6Q2Z8_SOYBN, C6T9R8_SOYBN, I1N843_SOYBN, I1L4W3_SOYBN, C6T1Y2_SOYBN, A0A0R0I6J5_SOYBN, Q39832_SOYBN, I1L540_SOYBN, I1LPX6_SOYBN, I1J4W3_SOYBN, I1MZ53_SOYBN	314	127	8552	3.86017	0.000319035	0.000106362	0.000100704
	gmx00196	Photosynthesis - antenna proteins	15	0.810373	6.72541e-12	I1M657_SOYBN, I1MZ32_SOYBN, I1KR46_SOYBN, A0A0R0JQ91_SOYBN, C6TNE6_SOYBN, I1J7A8_SOYBN, A0A0R0ERF9_SOYBN, C6T8R7_SOYBN, A0A0R0K962_SOYBN, I1K7Z5_SOYBN, I1KUE5_SOYBN, A0A0R0I8Z5_SOYBN, C6TD73_SOYBN, C6T868_SOYBN, C6TKB2_SOYBN	314	35	8552	11.6724	6.32187e-10	3.16094e-10	2.99281e-10
	gmx00052	Galactose metabolism	13	0.702323	0.00084093	A0A0R4J650_SOYBN, I1NBD9_SOYBN, I1LG74_SOYBN, A0A0R0GI69_SOYBN, I1K694_SOYBN, I1K0L4_SOYBN, I1LZQ9_SOYBN, I1JJM7_SOYBN, I1J9X6_SOYBN, I1MUX8_SOYBN, I1MXA0_SOYBN, I1JAE3_SOYBN, I1KCD0_SOYBN	314	113	8552	3.13331	0.0760347	0.0131746	0.0124738
	gmx00910	Nitrogen metabolism	9	0.486224	0.00177832	A0A0R0GEN7_SOYBN, A0A0R0JC18_SOYBN, I1MAM5_SOYBN, I1KXF9_SOYBN, I1JET9_SOYBN, I1N1J4_SOYBN, C6TDZ0_SOYBN, I1LZA4_SOYBN, I1LW34_SOYBN	314	62	8552	3.95356	0.154064	0.0238803	0.0226101
